# Supplementary material for: Prevalence of Sarcopenia Determined by Computed Tomography in Pancreatic Cancer: A Systematic Review and Meta-Analysis of Observational Studies
Source: Cancers (Basel). 2024 Sep 30;16(19):3356. doi: 10.3390/cancers16193356 (PMC11475355; doi:10.3390/cancers16193356)
Supplement: Supplementary file 1 [file cancers-16-03356-s001.zip]

Archive with 4 entries (4 files):
- Supplementary File S1. PubMedSearchHistory.csv
- Supplementary File S2. WoS_search-history.xlsx
- Supplementary File S3. EMBASE_queries.csv
- Supplementary File S4. Sensitivity analysis.txt
