# Supplementary material for: Prevalence of Sarcopenia Determined by Computed Tomography in Pancreatic Cancer: A Systematic Review and Meta-Analysis of Observational Studies
Source: Cancers (Basel). 2024 Sep 30;16(19):3356. doi: 10.3390/cancers16193356 (PMC11475355; doi:10.3390/cancers16193356)
Supplement: Supplementary file 1 [file cancers-16-03356-s001.zip › Supplementary File S1. PubMedSearchHistory.csv]

Search number	Query	Sort By	Filters	Search Details	Results	Time
15	#1 AND #11	Most Recent		"pancreatic neoplasms"[MeSH Terms] AND ("sarcopenia"[MeSH Terms] OR "cachexia"[MeSH Terms] OR "body composition"[MeSH Terms])	400	23:48:22
14	#1 AND #10	Most Recent		"pancreatic neoplasms"[MeSH Terms] AND ("cachexia"[MeSH Terms] OR "body composition"[MeSH Terms])	335	23:48:16
13	#1 AND #9	Most Recent		"pancreatic neoplasms"[MeSH Terms] AND ("sarcopenia"[MeSH Terms] OR "body composition"[MeSH Terms])	196	23:48:09
12	#1 AND #8	Most Recent		"pancreatic neoplasms"[MeSH Terms] AND ("sarcopenia"[MeSH Terms] OR "cachexia"[MeSH Terms])	333	23:47:58
11	#2 OR #3 OR #4	Most Recent		"sarcopenia"[MeSH Terms] OR "cachexia"[MeSH Terms] OR "body composition"[MeSH Terms]	80,040	23:46:59
10	#3 OR #4	Most Recent		"cachexia"[MeSH Terms] OR "body composition"[MeSH Terms]	71,207	23:46:47
9	#2 OR #4	Most Recent		"sarcopenia"[MeSH Terms] OR "body composition"[MeSH Terms]	74,193	23:46:40
8	#2 OR #3	Most Recent		"sarcopenia"[MeSH Terms] OR "cachexia"[MeSH Terms]	16,794	23:46:33
7	#1 AND #4	Most Recent		"pancreatic neoplasms"[MeSH Terms] AND "body composition"[MeSH Terms]	122	23:46:19
6	#1 AND #3	Most Recent		"pancreatic neoplasms"[MeSH Terms] AND "cachexia"[MeSH Terms]	241	23:46:11
5	#1 AND #2	Most Recent		"pancreatic neoplasms"[MeSH Terms] AND "sarcopenia"[MeSH Terms]	102	23:46:05
4	body composition[MeSH Terms]	Most Recent		"body composition"[MeSH Terms]	65,131	23:45:39
3	cachexia[MeSH Terms]	Most Recent		"cachexia"[MeSH Terms]	6,492	23:45:32
2	sarcopenia[MeSH Terms]	Most Recent		"sarcopenia"[MeSH Terms]	10,574	23:45:24
1	pancreatic neoplasm[MeSH Terms]	Most Recent		"pancreatic neoplasms"[MeSH Terms]	94,210	23:45:12
