# Supplementary material for: Prevalence of Sarcopenia Determined by Computed Tomography in Pancreatic Cancer: A Systematic Review and Meta-Analysis of Observational Studies
Source: Cancers (Basel). 2024 Sep 30;16(19):3356. doi: 10.3390/cancers16193356 (PMC11475355; doi:10.3390/cancers16193356)
Supplement: Supplementary file 1 [file cancers-16-03356-s001.zip › Supplementary File S3. EMBASE_queries.csv]

No.	Query	Results	Date
#15	#1 AND #11	257	26 Apr 2024
#14	#1 AND #10	224	26 Apr 2024
#13	#1 AND #9	110	26 Apr 2024
#12	#1 AND #8	209	26 Apr 2024
#11	#2 OR #3 OR #4	201918	26 Apr 2024
#10	#3 OR #4	179158	26 Apr 2024
#9	#2 OR #4	182706	26 Apr 2024
#8	#2 OR #3	53480	26 Apr 2024
#7	#1 AND #4	71	26 Apr 2024
#6	#1 AND #3	165	26 Apr 2024
#5	#1 AND #2	56	26 Apr 2024
#4	body AND composition	156679	26 Apr 2024
#3	cachexia	24659	26 Apr 2024
#2	'sarcopenia'	33038	26 Apr 2024
#1	pancreatic AND neoplasm	36153	26 Apr 2024
