# Supplementary material for: Prevalence of Sarcopenia Determined by Computed Tomography in Pancreatic Cancer: A Systematic Review and Meta-Analysis of Observational Studies
Source: Cancers (Basel). 2024 Sep 30;16(19):3356. doi: 10.3390/cancers16193356 (PMC11475355; doi:10.3390/cancers16193356)
Supplement: Supplementary file 1 [file cancers-16-03356-s001.zip › Supplementary File S4. Sensitivity analysis.txt]

Results of the Initial Meta-analysis:
                             proportion           95%-CI %W(random)
Amini et al. (2015)              0.1992 [0.1714; 0.2293]        2.1
Basile et al. (2019)             0.7340 [0.6329; 0.8199]        1.9
Beetz et al. (2022)              0.6311 [0.5303; 0.7241]        2.0
Cai et al. (2022)                0.3304 [0.2456; 0.4243]        2.0
Cho et al. (2021)                0.0970 [0.0659; 0.1363]        2.0
Choi et al. (2015)               0.3326 [0.2908; 0.3766]        2.1
Choi et al. (2018)               0.3333 [0.2650; 0.4073]        2.1
Clement et al. (2023)            0.5909 [0.4325; 0.7366]        1.8
Cloyd et al. (2018)              0.6299 [0.5398; 0.7139]        2.0
Dalal et al. (2012)              0.6341 [0.4694; 0.7788]        1.8
d'Engremont et al. (2021)        0.5612 [0.4573; 0.6613]        2.0
Emori et al. (2022)              0.5000 [0.3889; 0.6111]        2.0
Gruber et al. (2019)             0.5865 [0.4979; 0.6711]        2.0
Hiroyuki Asama et al. (2022)     0.5081 [0.4168; 0.5989]        2.0
Hou et al. (2022)                0.4914 [0.4254; 0.5576]        2.1
Ishizaki et al. (2023)           0.5000 [0.4247; 0.5753]        2.1
Jin et al. (2020)                0.4790 [0.3866; 0.5725]        2.0
Kays et al. (2018)               0.4906 [0.3506; 0.6316]        1.9
Kim et al. (2022)                0.5418 [0.4878; 0.5951]        2.1
Kim In-Ho et al. (2021)          0.4064 [0.3450; 0.4699]        2.1
Kurita et al. (2019)             0.5122 [0.3992; 0.6242]        2.0
Masuda et al. (2023)             0.5000 [0.4205; 0.5795]        2.1
Mortier et al. (2022)            0.2143 [0.1252; 0.3287]        1.9
Nakajima et al. (2023)-1         0.3409 [0.2049; 0.4992]        1.8
Najakima et al. (2023)-2         0.3239 [0.2176; 0.4455]        1.9
Nakano et al. (2020)             0.4909 [0.3535; 0.6293]        1.9
Ninomiya et al. (2017)           0.6415 [0.5806; 0.6993]        2.1
Nowak et al. (2024)              0.5070 [0.4219; 0.5919]        2.0
Okumura et al. (2015)            0.2783 [0.2214; 0.3410]        2.1
Okumura et al. (2017)            0.3987 [0.3429; 0.4564]        2.1
Özkul et al. (2022)              0.2957 [0.2142; 0.3879]        2.0
Park et al. (2016)               0.8636 [0.7739; 0.9275]        1.8
Peng et al. (2012)               0.2496 [0.2141; 0.2877]        2.1
Peng et al. (2021)               0.1724 [0.1086; 0.2536]        1.9
Rom et al. (2022)                0.2703 [0.1904; 0.3628]        2.0
Ryu et al. (2020)                0.4599 [0.4175; 0.5026]        2.1
Sato et al. (2021)               0.4821 [0.3867; 0.5785]        2.0
Shen et al. (2023)               0.6156 [0.5759; 0.6543]        2.1
Shimura et al. (2023)            0.6000 [0.4804; 0.7115]        1.9
Sohal et al. (2024)              0.3556 [0.2574; 0.4635]        2.0
Sugimoto et al. (2018)           0.6192 [0.5638; 0.6724]        2.1
Suzuki et al. (2023)             0.4420 [0.3576; 0.5290]        2.0
Tan et al. (2009)                0.5586 [0.4612; 0.6527]        2.0
Tazeoglu et al. (2023)           0.4637 [0.3890; 0.5396]        2.1
Ueumura et al. (2021)            0.4783 [0.3565; 0.6020]        1.9
Van Dijk et al. (2017)           0.3333 [0.2661; 0.4060]        2.1
Williet et al. (2021)            0.6962 [0.5825; 0.7947]        1.9
Wu et al. (2019E)                0.1096 [0.0640; 0.1719]        1.9
Wu et al. (2019W)                0.6644 [0.5816; 0.7403]        2.0
Zhang et al. (2023)              0.4336 [0.3407; 0.5301]        2.0

Number of studies: k = 50
Number of observations: o = 9209
Number of events: e = 3928

                     proportion           95%-CI
Random effects model     0.4503 [0.3994; 0.5024]

Quantifying heterogeneity:
 tau^2 = 0.5279 [0.3611; 0.8661]; tau = 0.7266 [0.6009; 0.9306]
 I^2 = 94.7% [93.6%; 95.5%]; H = 4.33 [3.97; 4.72]

Test of heterogeneity:
      Q d.f.  p-value
 917.24   49 < 0.0001

Details on meta-analytical method:
- Inverse variance method
- Restricted maximum-likelihood estimator for tau^2
- Q-Profile method for confidence interval of tau^2 and tau
- Logit transformation
- Clopper-Pearson confidence interval for individual studies


Sensitivity analysis excluding study: Amini et al. (2015) 
                             proportion           95%-CI %W(random) exclude
Amini et al. (2015)              0.1992 [0.1714; 0.2293]        0.0       *
Basile et al. (2019)             0.7340 [0.6329; 0.8199]        2.0        
Beetz et al. (2022)              0.6311 [0.5303; 0.7241]        2.0        
Cai et al. (2022)                0.3304 [0.2456; 0.4243]        2.0        
Cho et al. (2021)                0.0970 [0.0659; 0.1363]        2.0        
Choi et al. (2015)               0.3326 [0.2908; 0.3766]        2.2        
Choi et al. (2018)               0.3333 [0.2650; 0.4073]        2.1        
Clement et al. (2023)            0.5909 [0.4325; 0.7366]        1.9        
Cloyd et al. (2018)              0.6299 [0.5398; 0.7139]        2.1        
Dalal et al. (2012)              0.6341 [0.4694; 0.7788]        1.8        
d'Engremont et al. (2021)        0.5612 [0.4573; 0.6613]        2.0        
Emori et al. (2022)              0.5000 [0.3889; 0.6111]        2.0        
Gruber et al. (2019)             0.5865 [0.4979; 0.6711]        2.1        
Hiroyuki Asama et al. (2022)     0.5081 [0.4168; 0.5989]        2.1        
Hou et al. (2022)                0.4914 [0.4254; 0.5576]        2.1        
Ishizaki et al. (2023)           0.5000 [0.4247; 0.5753]        2.1        
Jin et al. (2020)                0.4790 [0.3866; 0.5725]        2.1        
Kays et al. (2018)               0.4906 [0.3506; 0.6316]        1.9        
Kim et al. (2022)                0.5418 [0.4878; 0.5951]        2.2        
Kim In-Ho et al. (2021)          0.4064 [0.3450; 0.4699]        2.1        
Kurita et al. (2019)             0.5122 [0.3992; 0.6242]        2.0        
Masuda et al. (2023)             0.5000 [0.4205; 0.5795]        2.1        
Mortier et al. (2022)            0.2143 [0.1252; 0.3287]        1.9        
Nakajima et al. (2023)-1         0.3409 [0.2049; 0.4992]        1.8        
Najakima et al. (2023)-2         0.3239 [0.2176; 0.4455]        2.0        
Nakano et al. (2020)             0.4909 [0.3535; 0.6293]        1.9        
Ninomiya et al. (2017)           0.6415 [0.5806; 0.6993]        2.1        
Nowak et al. (2024)              0.5070 [0.4219; 0.5919]        2.1        
Okumura et al. (2015)            0.2783 [0.2214; 0.3410]        2.1        
Okumura et al. (2017)            0.3987 [0.3429; 0.4564]        2.1        
Özkul et al. (2022)              0.2957 [0.2142; 0.3879]        2.0        
Park et al. (2016)               0.8636 [0.7739; 0.9275]        1.9        
Peng et al. (2012)               0.2496 [0.2141; 0.2877]        2.2        
Peng et al. (2021)               0.1724 [0.1086; 0.2536]        2.0        
Rom et al. (2022)                0.2703 [0.1904; 0.3628]        2.0        
Ryu et al. (2020)                0.4599 [0.4175; 0.5026]        2.2        
Sato et al. (2021)               0.4821 [0.3867; 0.5785]        2.1        
Shen et al. (2023)               0.6156 [0.5759; 0.6543]        2.2        
Shimura et al. (2023)            0.6000 [0.4804; 0.7115]        2.0        
Sohal et al. (2024)              0.3556 [0.2574; 0.4635]        2.0        
Sugimoto et al. (2018)           0.6192 [0.5638; 0.6724]        2.1        
Suzuki et al. (2023)             0.4420 [0.3576; 0.5290]        2.1        
Tan et al. (2009)                0.5586 [0.4612; 0.6527]        2.1        
Tazeoglu et al. (2023)           0.4637 [0.3890; 0.5396]        2.1        
Ueumura et al. (2021)            0.4783 [0.3565; 0.6020]        2.0        
Van Dijk et al. (2017)           0.3333 [0.2661; 0.4060]        2.1        
Williet et al. (2021)            0.6962 [0.5825; 0.7947]        2.0        
Wu et al. (2019E)                0.1096 [0.0640; 0.1719]        1.9        
Wu et al. (2019W)                0.6644 [0.5816; 0.7403]        2.1        
Zhang et al. (2023)              0.4336 [0.3407; 0.5301]        2.1        

Number of studies: k = 49
Number of observations: o = 8446
Number of events: e = 3776

                     proportion           95%-CI
Random effects model     0.4567 [0.4060; 0.5083]

Quantifying heterogeneity:
 tau^2 = 0.5056 [0.3448; 0.8403]; tau = 0.7111 [0.5872; 0.9167]
 I^2 = 93.6% [92.3%; 94.7%]; H = 3.94 [3.59; 4.33]

Test of heterogeneity:
      Q d.f.  p-value
 746.16   48 < 0.0001

Details on meta-analytical method:
- Inverse variance method
- Restricted maximum-likelihood estimator for tau^2
- Q-Profile method for confidence interval of tau^2 and tau
- Logit transformation
- Clopper-Pearson confidence interval for individual studies


Sensitivity analysis excluding study: Basile et al. (2019) 
                             proportion           95%-CI %W(random) exclude
Amini et al. (2015)              0.1992 [0.1714; 0.2293]        2.2        
Basile et al. (2019)             0.7340 [0.6329; 0.8199]        0.0       *
Beetz et al. (2022)              0.6311 [0.5303; 0.7241]        2.0        
Cai et al. (2022)                0.3304 [0.2456; 0.4243]        2.0        
Cho et al. (2021)                0.0970 [0.0659; 0.1363]        2.0        
Choi et al. (2015)               0.3326 [0.2908; 0.3766]        2.2        
Choi et al. (2018)               0.3333 [0.2650; 0.4073]        2.1        
Clement et al. (2023)            0.5909 [0.4325; 0.7366]        1.9        
Cloyd et al. (2018)              0.6299 [0.5398; 0.7139]        2.1        
Dalal et al. (2012)              0.6341 [0.4694; 0.7788]        1.8        
d'Engremont et al. (2021)        0.5612 [0.4573; 0.6613]        2.0        
Emori et al. (2022)              0.5000 [0.3889; 0.6111]        2.0        
Gruber et al. (2019)             0.5865 [0.4979; 0.6711]        2.1        
Hiroyuki Asama et al. (2022)     0.5081 [0.4168; 0.5989]        2.1        
Hou et al. (2022)                0.4914 [0.4254; 0.5576]        2.1        
Ishizaki et al. (2023)           0.5000 [0.4247; 0.5753]        2.1        
Jin et al. (2020)                0.4790 [0.3866; 0.5725]        2.1        
Kays et al. (2018)               0.4906 [0.3506; 0.6316]        1.9        
Kim et al. (2022)                0.5418 [0.4878; 0.5951]        2.1        
Kim In-Ho et al. (2021)          0.4064 [0.3450; 0.4699]        2.1        
Kurita et al. (2019)             0.5122 [0.3992; 0.6242]        2.0        
Masuda et al. (2023)             0.5000 [0.4205; 0.5795]        2.1        
Mortier et al. (2022)            0.2143 [0.1252; 0.3287]        1.9        
Nakajima et al. (2023)-1         0.3409 [0.2049; 0.4992]        1.8        
Najakima et al. (2023)-2         0.3239 [0.2176; 0.4455]        2.0        
Nakano et al. (2020)             0.4909 [0.3535; 0.6293]        1.9        
Ninomiya et al. (2017)           0.6415 [0.5806; 0.6993]        2.1        
Nowak et al. (2024)              0.5070 [0.4219; 0.5919]        2.1        
Okumura et al. (2015)            0.2783 [0.2214; 0.3410]        2.1        
Okumura et al. (2017)            0.3987 [0.3429; 0.4564]        2.1        
Özkul et al. (2022)              0.2957 [0.2142; 0.3879]        2.0        
Park et al. (2016)               0.8636 [0.7739; 0.9275]        1.8        
Peng et al. (2012)               0.2496 [0.2141; 0.2877]        2.2        
Peng et al. (2021)               0.1724 [0.1086; 0.2536]        2.0        
Rom et al. (2022)                0.2703 [0.1904; 0.3628]        2.0        
Ryu et al. (2020)                0.4599 [0.4175; 0.5026]        2.2        
Sato et al. (2021)               0.4821 [0.3867; 0.5785]        2.1        
Shen et al. (2023)               0.6156 [0.5759; 0.6543]        2.2        
Shimura et al. (2023)            0.6000 [0.4804; 0.7115]        2.0        
Sohal et al. (2024)              0.3556 [0.2574; 0.4635]        2.0        
Sugimoto et al. (2018)           0.6192 [0.5638; 0.6724]        2.1        
Suzuki et al. (2023)             0.4420 [0.3576; 0.5290]        2.1        
Tan et al. (2009)                0.5586 [0.4612; 0.6527]        2.1        
Tazeoglu et al. (2023)           0.4637 [0.3890; 0.5396]        2.1        
Ueumura et al. (2021)            0.4783 [0.3565; 0.6020]        2.0        
Van Dijk et al. (2017)           0.3333 [0.2661; 0.4060]        2.1        
Williet et al. (2021)            0.6962 [0.5825; 0.7947]        2.0        
Wu et al. (2019E)                0.1096 [0.0640; 0.1719]        1.9        
Wu et al. (2019W)                0.6644 [0.5816; 0.7403]        2.1        
Zhang et al. (2023)              0.4336 [0.3407; 0.5301]        2.1        

Number of studies: k = 49
Number of observations: o = 9115
Number of events: e = 3859

                     proportion           95%-CI
Random effects model     0.4443 [0.3939; 0.4959]

Quantifying heterogeneity:
 tau^2 = 0.5089 [0.3467; 0.8413]; tau = 0.7133 [0.5888; 0.9172]
 I^2 = 94.6% [93.6%; 95.5%]; H = 4.30 [3.94; 4.70]

Test of heterogeneity:
      Q d.f.  p-value
 887.95   48 < 0.0001

Details on meta-analytical method:
- Inverse variance method
- Restricted maximum-likelihood estimator for tau^2
- Q-Profile method for confidence interval of tau^2 and tau
- Logit transformation
- Clopper-Pearson confidence interval for individual studies


Sensitivity analysis excluding study: Beetz et al. (2022) 
                             proportion           95%-CI %W(random) exclude
Amini et al. (2015)              0.1992 [0.1714; 0.2293]        2.2        
Basile et al. (2019)             0.7340 [0.6329; 0.8199]        2.0        
Beetz et al. (2022)              0.6311 [0.5303; 0.7241]        0.0       *
Cai et al. (2022)                0.3304 [0.2456; 0.4243]        2.0        
Cho et al. (2021)                0.0970 [0.0659; 0.1363]        2.0        
Choi et al. (2015)               0.3326 [0.2908; 0.3766]        2.2        
Choi et al. (2018)               0.3333 [0.2650; 0.4073]        2.1        
Clement et al. (2023)            0.5909 [0.4325; 0.7366]        1.9        
Cloyd et al. (2018)              0.6299 [0.5398; 0.7139]        2.1        
Dalal et al. (2012)              0.6341 [0.4694; 0.7788]        1.8        
d'Engremont et al. (2021)        0.5612 [0.4573; 0.6613]        2.0        
Emori et al. (2022)              0.5000 [0.3889; 0.6111]        2.0        
Gruber et al. (2019)             0.5865 [0.4979; 0.6711]        2.1        
Hiroyuki Asama et al. (2022)     0.5081 [0.4168; 0.5989]        2.1        
Hou et al. (2022)                0.4914 [0.4254; 0.5576]        2.1        
Ishizaki et al. (2023)           0.5000 [0.4247; 0.5753]        2.1        
Jin et al. (2020)                0.4790 [0.3866; 0.5725]        2.1        
Kays et al. (2018)               0.4906 [0.3506; 0.6316]        1.9        
Kim et al. (2022)                0.5418 [0.4878; 0.5951]        2.1        
Kim In-Ho et al. (2021)          0.4064 [0.3450; 0.4699]        2.1        
Kurita et al. (2019)             0.5122 [0.3992; 0.6242]        2.0        
Masuda et al. (2023)             0.5000 [0.4205; 0.5795]        2.1        
Mortier et al. (2022)            0.2143 [0.1252; 0.3287]        1.9        
Nakajima et al. (2023)-1         0.3409 [0.2049; 0.4992]        1.8        
Najakima et al. (2023)-2         0.3239 [0.2176; 0.4455]        2.0        
Nakano et al. (2020)             0.4909 [0.3535; 0.6293]        1.9        
Ninomiya et al. (2017)           0.6415 [0.5806; 0.6993]        2.1        
Nowak et al. (2024)              0.5070 [0.4219; 0.5919]        2.1        
Okumura et al. (2015)            0.2783 [0.2214; 0.3410]        2.1        
Okumura et al. (2017)            0.3987 [0.3429; 0.4564]        2.1        
Özkul et al. (2022)              0.2957 [0.2142; 0.3879]        2.0        
Park et al. (2016)               0.8636 [0.7739; 0.9275]        1.9        
Peng et al. (2012)               0.2496 [0.2141; 0.2877]        2.2        
Peng et al. (2021)               0.1724 [0.1086; 0.2536]        2.0        
Rom et al. (2022)                0.2703 [0.1904; 0.3628]        2.0        
Ryu et al. (2020)                0.4599 [0.4175; 0.5026]        2.2        
Sato et al. (2021)               0.4821 [0.3867; 0.5785]        2.1        
Shen et al. (2023)               0.6156 [0.5759; 0.6543]        2.2        
Shimura et al. (2023)            0.6000 [0.4804; 0.7115]        2.0        
Sohal et al. (2024)              0.3556 [0.2574; 0.4635]        2.0        
Sugimoto et al. (2018)           0.6192 [0.5638; 0.6724]        2.1        
Suzuki et al. (2023)             0.4420 [0.3576; 0.5290]        2.1        
Tan et al. (2009)                0.5586 [0.4612; 0.6527]        2.1        
Tazeoglu et al. (2023)           0.4637 [0.3890; 0.5396]        2.1        
Ueumura et al. (2021)            0.4783 [0.3565; 0.6020]        2.0        
Van Dijk et al. (2017)           0.3333 [0.2661; 0.4060]        2.1        
Williet et al. (2021)            0.6962 [0.5825; 0.7947]        2.0        
Wu et al. (2019E)                0.1096 [0.0640; 0.1719]        1.9        
Wu et al. (2019W)                0.6644 [0.5816; 0.7403]        2.1        
Zhang et al. (2023)              0.4336 [0.3407; 0.5301]        2.1        

Number of studies: k = 49
Number of observations: o = 9106
Number of events: e = 3863

                     proportion           95%-CI
Random effects model     0.4466 [0.3953; 0.4992]

Quantifying heterogeneity:
 tau^2 = 0.5282 [0.3601; 0.8719]; tau = 0.7268 [0.6001; 0.9337]
 I^2 = 94.7% [93.7%; 95.5%]; H = 4.34 [3.97; 4.73]

Test of heterogeneity:
      Q d.f.  p-value
 902.51   48 < 0.0001

Details on meta-analytical method:
- Inverse variance method
- Restricted maximum-likelihood estimator for tau^2
- Q-Profile method for confidence interval of tau^2 and tau
- Logit transformation
- Clopper-Pearson confidence interval for individual studies


Sensitivity analysis excluding study: Cai et al. (2022) 
                             proportion           95%-CI %W(random) exclude
Amini et al. (2015)              0.1992 [0.1714; 0.2293]        2.2        
Basile et al. (2019)             0.7340 [0.6329; 0.8199]        2.0        
Beetz et al. (2022)              0.6311 [0.5303; 0.7241]        2.0        
Cai et al. (2022)                0.3304 [0.2456; 0.4243]        0.0       *
Cho et al. (2021)                0.0970 [0.0659; 0.1363]        2.0        
Choi et al. (2015)               0.3326 [0.2908; 0.3766]        2.2        
Choi et al. (2018)               0.3333 [0.2650; 0.4073]        2.1        
Clement et al. (2023)            0.5909 [0.4325; 0.7366]        1.9        
Cloyd et al. (2018)              0.6299 [0.5398; 0.7139]        2.1        
Dalal et al. (2012)              0.6341 [0.4694; 0.7788]        1.8        
d'Engremont et al. (2021)        0.5612 [0.4573; 0.6613]        2.0        
Emori et al. (2022)              0.5000 [0.3889; 0.6111]        2.0        
Gruber et al. (2019)             0.5865 [0.4979; 0.6711]        2.1        
Hiroyuki Asama et al. (2022)     0.5081 [0.4168; 0.5989]        2.1        
Hou et al. (2022)                0.4914 [0.4254; 0.5576]        2.1        
Ishizaki et al. (2023)           0.5000 [0.4247; 0.5753]        2.1        
Jin et al. (2020)                0.4790 [0.3866; 0.5725]        2.1        
Kays et al. (2018)               0.4906 [0.3506; 0.6316]        1.9        
Kim et al. (2022)                0.5418 [0.4878; 0.5951]        2.1        
Kim In-Ho et al. (2021)          0.4064 [0.3450; 0.4699]        2.1        
Kurita et al. (2019)             0.5122 [0.3992; 0.6242]        2.0        
Masuda et al. (2023)             0.5000 [0.4205; 0.5795]        2.1        
Mortier et al. (2022)            0.2143 [0.1252; 0.3287]        1.9        
Nakajima et al. (2023)-1         0.3409 [0.2049; 0.4992]        1.8        
Najakima et al. (2023)-2         0.3239 [0.2176; 0.4455]        2.0        
Nakano et al. (2020)             0.4909 [0.3535; 0.6293]        1.9        
Ninomiya et al. (2017)           0.6415 [0.5806; 0.6993]        2.1        
Nowak et al. (2024)              0.5070 [0.4219; 0.5919]        2.1        
Okumura et al. (2015)            0.2783 [0.2214; 0.3410]        2.1        
Okumura et al. (2017)            0.3987 [0.3429; 0.4564]        2.1        
Özkul et al. (2022)              0.2957 [0.2142; 0.3879]        2.0        
Park et al. (2016)               0.8636 [0.7739; 0.9275]        1.9        
Peng et al. (2012)               0.2496 [0.2141; 0.2877]        2.2        
Peng et al. (2021)               0.1724 [0.1086; 0.2536]        2.0        
Rom et al. (2022)                0.2703 [0.1904; 0.3628]        2.0        
Ryu et al. (2020)                0.4599 [0.4175; 0.5026]        2.2        
Sato et al. (2021)               0.4821 [0.3867; 0.5785]        2.1        
Shen et al. (2023)               0.6156 [0.5759; 0.6543]        2.2        
Shimura et al. (2023)            0.6000 [0.4804; 0.7115]        2.0        
Sohal et al. (2024)              0.3556 [0.2574; 0.4635]        2.0        
Sugimoto et al. (2018)           0.6192 [0.5638; 0.6724]        2.1        
Suzuki et al. (2023)             0.4420 [0.3576; 0.5290]        2.1        
Tan et al. (2009)                0.5586 [0.4612; 0.6527]        2.1        
Tazeoglu et al. (2023)           0.4637 [0.3890; 0.5396]        2.1        
Ueumura et al. (2021)            0.4783 [0.3565; 0.6020]        2.0        
Van Dijk et al. (2017)           0.3333 [0.2661; 0.4060]        2.1        
Williet et al. (2021)            0.6962 [0.5825; 0.7947]        2.0        
Wu et al. (2019E)                0.1096 [0.0640; 0.1719]        1.9        
Wu et al. (2019W)                0.6644 [0.5816; 0.7403]        2.1        
Zhang et al. (2023)              0.4336 [0.3407; 0.5301]        2.1        

Number of studies: k = 49
Number of observations: o = 9094
Number of events: e = 3890

                     proportion           95%-CI
Random effects model     0.4529 [0.4010; 0.5058]

Quantifying heterogeneity:
 tau^2 = 0.5346 [0.3644; 0.8813]; tau = 0.7311 [0.6037; 0.9388]
 I^2 = 94.7% [93.7%; 95.6%]; H = 4.36 [3.99; 4.76]

Test of heterogeneity:
      Q d.f.  p-value
 911.70   48 < 0.0001

Details on meta-analytical method:
- Inverse variance method
- Restricted maximum-likelihood estimator for tau^2
- Q-Profile method for confidence interval of tau^2 and tau
- Logit transformation
- Clopper-Pearson confidence interval for individual studies


Sensitivity analysis excluding study: Cho et al. (2021) 
                             proportion           95%-CI %W(random) exclude
Amini et al. (2015)              0.1992 [0.1714; 0.2293]        2.2        
Basile et al. (2019)             0.7340 [0.6329; 0.8199]        2.0        
Beetz et al. (2022)              0.6311 [0.5303; 0.7241]        2.0        
Cai et al. (2022)                0.3304 [0.2456; 0.4243]        2.0        
Cho et al. (2021)                0.0970 [0.0659; 0.1363]        0.0       *
Choi et al. (2015)               0.3326 [0.2908; 0.3766]        2.2        
Choi et al. (2018)               0.3333 [0.2650; 0.4073]        2.1        
Clement et al. (2023)            0.5909 [0.4325; 0.7366]        1.8        
Cloyd et al. (2018)              0.6299 [0.5398; 0.7139]        2.1        
Dalal et al. (2012)              0.6341 [0.4694; 0.7788]        1.8        
d'Engremont et al. (2021)        0.5612 [0.4573; 0.6613]        2.0        
Emori et al. (2022)              0.5000 [0.3889; 0.6111]        2.0        
Gruber et al. (2019)             0.5865 [0.4979; 0.6711]        2.1        
Hiroyuki Asama et al. (2022)     0.5081 [0.4168; 0.5989]        2.1        
Hou et al. (2022)                0.4914 [0.4254; 0.5576]        2.1        
Ishizaki et al. (2023)           0.5000 [0.4247; 0.5753]        2.1        
Jin et al. (2020)                0.4790 [0.3866; 0.5725]        2.1        
Kays et al. (2018)               0.4906 [0.3506; 0.6316]        1.9        
Kim et al. (2022)                0.5418 [0.4878; 0.5951]        2.2        
Kim In-Ho et al. (2021)          0.4064 [0.3450; 0.4699]        2.1        
Kurita et al. (2019)             0.5122 [0.3992; 0.6242]        2.0        
Masuda et al. (2023)             0.5000 [0.4205; 0.5795]        2.1        
Mortier et al. (2022)            0.2143 [0.1252; 0.3287]        1.9        
Nakajima et al. (2023)-1         0.3409 [0.2049; 0.4992]        1.8        
Najakima et al. (2023)-2         0.3239 [0.2176; 0.4455]        1.9        
Nakano et al. (2020)             0.4909 [0.3535; 0.6293]        1.9        
Ninomiya et al. (2017)           0.6415 [0.5806; 0.6993]        2.1        
Nowak et al. (2024)              0.5070 [0.4219; 0.5919]        2.1        
Okumura et al. (2015)            0.2783 [0.2214; 0.3410]        2.1        
Okumura et al. (2017)            0.3987 [0.3429; 0.4564]        2.2        
Özkul et al. (2022)              0.2957 [0.2142; 0.3879]        2.0        
Park et al. (2016)               0.8636 [0.7739; 0.9275]        1.8        
Peng et al. (2012)               0.2496 [0.2141; 0.2877]        2.2        
Peng et al. (2021)               0.1724 [0.1086; 0.2536]        2.0        
Rom et al. (2022)                0.2703 [0.1904; 0.3628]        2.0        
Ryu et al. (2020)                0.4599 [0.4175; 0.5026]        2.2        
Sato et al. (2021)               0.4821 [0.3867; 0.5785]        2.1        
Shen et al. (2023)               0.6156 [0.5759; 0.6543]        2.2        
Shimura et al. (2023)            0.6000 [0.4804; 0.7115]        2.0        
Sohal et al. (2024)              0.3556 [0.2574; 0.4635]        2.0        
Sugimoto et al. (2018)           0.6192 [0.5638; 0.6724]        2.2        
Suzuki et al. (2023)             0.4420 [0.3576; 0.5290]        2.1        
Tan et al. (2009)                0.5586 [0.4612; 0.6527]        2.1        
Tazeoglu et al. (2023)           0.4637 [0.3890; 0.5396]        2.1        
Ueumura et al. (2021)            0.4783 [0.3565; 0.6020]        2.0        
Van Dijk et al. (2017)           0.3333 [0.2661; 0.4060]        2.1        
Williet et al. (2021)            0.6962 [0.5825; 0.7947]        2.0        
Wu et al. (2019E)                0.1096 [0.0640; 0.1719]        1.9        
Wu et al. (2019W)                0.6644 [0.5816; 0.7403]        2.1        
Zhang et al. (2023)              0.4336 [0.3407; 0.5301]        2.1        

Number of studies: k = 49
Number of observations: o = 8910
Number of events: e = 3899

                     proportion           95%-CI
Random effects model     0.4605 [0.4125; 0.5094]

Quantifying heterogeneity:
 tau^2 = 0.4485 [0.3053; 0.7505]; tau = 0.6697 [0.5525; 0.8663]
 I^2 = 94.1% [92.9%; 95.1%]; H = 4.11 [3.76; 4.50]

Test of heterogeneity:
      Q d.f.  p-value
 812.29   48 < 0.0001

Details on meta-analytical method:
- Inverse variance method
- Restricted maximum-likelihood estimator for tau^2
- Q-Profile method for confidence interval of tau^2 and tau
- Logit transformation
- Clopper-Pearson confidence interval for individual studies


Sensitivity analysis excluding study: Choi et al. (2015) 
                             proportion           95%-CI %W(random) exclude
Amini et al. (2015)              0.1992 [0.1714; 0.2293]        2.2        
Basile et al. (2019)             0.7340 [0.6329; 0.8199]        2.0        
Beetz et al. (2022)              0.6311 [0.5303; 0.7241]        2.0        
Cai et al. (2022)                0.3304 [0.2456; 0.4243]        2.0        
Cho et al. (2021)                0.0970 [0.0659; 0.1363]        2.0        
Choi et al. (2015)               0.3326 [0.2908; 0.3766]        0.0       *
Choi et al. (2018)               0.3333 [0.2650; 0.4073]        2.1        
Clement et al. (2023)            0.5909 [0.4325; 0.7366]        1.9        
Cloyd et al. (2018)              0.6299 [0.5398; 0.7139]        2.1        
Dalal et al. (2012)              0.6341 [0.4694; 0.7788]        1.8        
d'Engremont et al. (2021)        0.5612 [0.4573; 0.6613]        2.0        
Emori et al. (2022)              0.5000 [0.3889; 0.6111]        2.0        
Gruber et al. (2019)             0.5865 [0.4979; 0.6711]        2.1        
Hiroyuki Asama et al. (2022)     0.5081 [0.4168; 0.5989]        2.1        
Hou et al. (2022)                0.4914 [0.4254; 0.5576]        2.1        
Ishizaki et al. (2023)           0.5000 [0.4247; 0.5753]        2.1        
Jin et al. (2020)                0.4790 [0.3866; 0.5725]        2.1        
Kays et al. (2018)               0.4906 [0.3506; 0.6316]        1.9        
Kim et al. (2022)                0.5418 [0.4878; 0.5951]        2.1        
Kim In-Ho et al. (2021)          0.4064 [0.3450; 0.4699]        2.1        
Kurita et al. (2019)             0.5122 [0.3992; 0.6242]        2.0        
Masuda et al. (2023)             0.5000 [0.4205; 0.5795]        2.1        
Mortier et al. (2022)            0.2143 [0.1252; 0.3287]        1.9        
Nakajima et al. (2023)-1         0.3409 [0.2049; 0.4992]        1.8        
Najakima et al. (2023)-2         0.3239 [0.2176; 0.4455]        2.0        
Nakano et al. (2020)             0.4909 [0.3535; 0.6293]        1.9        
Ninomiya et al. (2017)           0.6415 [0.5806; 0.6993]        2.1        
Nowak et al. (2024)              0.5070 [0.4219; 0.5919]        2.1        
Okumura et al. (2015)            0.2783 [0.2214; 0.3410]        2.1        
Okumura et al. (2017)            0.3987 [0.3429; 0.4564]        2.1        
Özkul et al. (2022)              0.2957 [0.2142; 0.3879]        2.0        
Park et al. (2016)               0.8636 [0.7739; 0.9275]        1.9        
Peng et al. (2012)               0.2496 [0.2141; 0.2877]        2.2        
Peng et al. (2021)               0.1724 [0.1086; 0.2536]        2.0        
Rom et al. (2022)                0.2703 [0.1904; 0.3628]        2.0        
Ryu et al. (2020)                0.4599 [0.4175; 0.5026]        2.2        
Sato et al. (2021)               0.4821 [0.3867; 0.5785]        2.1        
Shen et al. (2023)               0.6156 [0.5759; 0.6543]        2.2        
Shimura et al. (2023)            0.6000 [0.4804; 0.7115]        2.0        
Sohal et al. (2024)              0.3556 [0.2574; 0.4635]        2.0        
Sugimoto et al. (2018)           0.6192 [0.5638; 0.6724]        2.1        
Suzuki et al. (2023)             0.4420 [0.3576; 0.5290]        2.1        
Tan et al. (2009)                0.5586 [0.4612; 0.6527]        2.1        
Tazeoglu et al. (2023)           0.4637 [0.3890; 0.5396]        2.1        
Ueumura et al. (2021)            0.4783 [0.3565; 0.6020]        2.0        
Van Dijk et al. (2017)           0.3333 [0.2661; 0.4060]        2.1        
Williet et al. (2021)            0.6962 [0.5825; 0.7947]        2.0        
Wu et al. (2019E)                0.1096 [0.0640; 0.1719]        1.9        
Wu et al. (2019W)                0.6644 [0.5816; 0.7403]        2.1        
Zhang et al. (2023)              0.4336 [0.3407; 0.5301]        2.1        

Number of studies: k = 49
Number of observations: o = 8725
Number of events: e = 3767

                     proportion           95%-CI
Random effects model     0.4530 [0.4011; 0.5060]

Quantifying heterogeneity:
 tau^2 = 0.5348 [0.3643; 0.8814]; tau = 0.7313 [0.6035; 0.9388]
 I^2 = 94.6% [93.6%; 95.5%]; H = 4.32 [3.95; 4.71]

Test of heterogeneity:
      Q d.f.  p-value
 893.85   48 < 0.0001

Details on meta-analytical method:
- Inverse variance method
- Restricted maximum-likelihood estimator for tau^2
- Q-Profile method for confidence interval of tau^2 and tau
- Logit transformation
- Clopper-Pearson confidence interval for individual studies


Sensitivity analysis excluding study: Choi et al. (2018) 
                             proportion           95%-CI %W(random) exclude
Amini et al. (2015)              0.1992 [0.1714; 0.2293]        2.2        
Basile et al. (2019)             0.7340 [0.6329; 0.8199]        2.0        
Beetz et al. (2022)              0.6311 [0.5303; 0.7241]        2.0        
Cai et al. (2022)                0.3304 [0.2456; 0.4243]        2.0        
Cho et al. (2021)                0.0970 [0.0659; 0.1363]        2.0        
Choi et al. (2015)               0.3326 [0.2908; 0.3766]        2.2        
Choi et al. (2018)               0.3333 [0.2650; 0.4073]        0.0       *
Clement et al. (2023)            0.5909 [0.4325; 0.7366]        1.9        
Cloyd et al. (2018)              0.6299 [0.5398; 0.7139]        2.1        
Dalal et al. (2012)              0.6341 [0.4694; 0.7788]        1.8        
d'Engremont et al. (2021)        0.5612 [0.4573; 0.6613]        2.0        
Emori et al. (2022)              0.5000 [0.3889; 0.6111]        2.0        
Gruber et al. (2019)             0.5865 [0.4979; 0.6711]        2.1        
Hiroyuki Asama et al. (2022)     0.5081 [0.4168; 0.5989]        2.1        
Hou et al. (2022)                0.4914 [0.4254; 0.5576]        2.1        
Ishizaki et al. (2023)           0.5000 [0.4247; 0.5753]        2.1        
Jin et al. (2020)                0.4790 [0.3866; 0.5725]        2.1        
Kays et al. (2018)               0.4906 [0.3506; 0.6316]        1.9        
Kim et al. (2022)                0.5418 [0.4878; 0.5951]        2.1        
Kim In-Ho et al. (2021)          0.4064 [0.3450; 0.4699]        2.1        
Kurita et al. (2019)             0.5122 [0.3992; 0.6242]        2.0        
Masuda et al. (2023)             0.5000 [0.4205; 0.5795]        2.1        
Mortier et al. (2022)            0.2143 [0.1252; 0.3287]        1.9        
Nakajima et al. (2023)-1         0.3409 [0.2049; 0.4992]        1.8        
Najakima et al. (2023)-2         0.3239 [0.2176; 0.4455]        2.0        
Nakano et al. (2020)             0.4909 [0.3535; 0.6293]        1.9        
Ninomiya et al. (2017)           0.6415 [0.5806; 0.6993]        2.1        
Nowak et al. (2024)              0.5070 [0.4219; 0.5919]        2.1        
Okumura et al. (2015)            0.2783 [0.2214; 0.3410]        2.1        
Okumura et al. (2017)            0.3987 [0.3429; 0.4564]        2.1        
Özkul et al. (2022)              0.2957 [0.2142; 0.3879]        2.0        
Park et al. (2016)               0.8636 [0.7739; 0.9275]        1.9        
Peng et al. (2012)               0.2496 [0.2141; 0.2877]        2.2        
Peng et al. (2021)               0.1724 [0.1086; 0.2536]        2.0        
Rom et al. (2022)                0.2703 [0.1904; 0.3628]        2.0        
Ryu et al. (2020)                0.4599 [0.4175; 0.5026]        2.2        
Sato et al. (2021)               0.4821 [0.3867; 0.5785]        2.1        
Shen et al. (2023)               0.6156 [0.5759; 0.6543]        2.2        
Shimura et al. (2023)            0.6000 [0.4804; 0.7115]        2.0        
Sohal et al. (2024)              0.3556 [0.2574; 0.4635]        2.0        
Sugimoto et al. (2018)           0.6192 [0.5638; 0.6724]        2.1        
Suzuki et al. (2023)             0.4420 [0.3576; 0.5290]        2.1        
Tan et al. (2009)                0.5586 [0.4612; 0.6527]        2.1        
Tazeoglu et al. (2023)           0.4637 [0.3890; 0.5396]        2.1        
Ueumura et al. (2021)            0.4783 [0.3565; 0.6020]        2.0        
Van Dijk et al. (2017)           0.3333 [0.2661; 0.4060]        2.1        
Williet et al. (2021)            0.6962 [0.5825; 0.7947]        2.0        
Wu et al. (2019E)                0.1096 [0.0640; 0.1719]        1.9        
Wu et al. (2019W)                0.6644 [0.5816; 0.7403]        2.1        
Zhang et al. (2023)              0.4336 [0.3407; 0.5301]        2.1        

Number of studies: k = 49
Number of observations: o = 9029
Number of events: e = 3868

                     proportion           95%-CI
Random effects model     0.4529 [0.4010; 0.5058]

Quantifying heterogeneity:
 tau^2 = 0.5349 [0.3645; 0.8816]; tau = 0.7314 [0.6037; 0.9390]
 I^2 = 94.7% [93.7%; 95.6%]; H = 4.35 [3.99; 4.75]

Test of heterogeneity:
      Q d.f.  p-value
 908.95   48 < 0.0001

Details on meta-analytical method:
- Inverse variance method
- Restricted maximum-likelihood estimator for tau^2
- Q-Profile method for confidence interval of tau^2 and tau
- Logit transformation
- Clopper-Pearson confidence interval for individual studies


Sensitivity analysis excluding study: Clement et al. (2023) 
                             proportion           95%-CI %W(random) exclude
Amini et al. (2015)              0.1992 [0.1714; 0.2293]        2.2        
Basile et al. (2019)             0.7340 [0.6329; 0.8199]        2.0        
Beetz et al. (2022)              0.6311 [0.5303; 0.7241]        2.0        
Cai et al. (2022)                0.3304 [0.2456; 0.4243]        2.0        
Cho et al. (2021)                0.0970 [0.0659; 0.1363]        2.0        
Choi et al. (2015)               0.3326 [0.2908; 0.3766]        2.2        
Choi et al. (2018)               0.3333 [0.2650; 0.4073]        2.1        
Clement et al. (2023)            0.5909 [0.4325; 0.7366]        0.0       *
Cloyd et al. (2018)              0.6299 [0.5398; 0.7139]        2.1        
Dalal et al. (2012)              0.6341 [0.4694; 0.7788]        1.8        
d'Engremont et al. (2021)        0.5612 [0.4573; 0.6613]        2.0        
Emori et al. (2022)              0.5000 [0.3889; 0.6111]        2.0        
Gruber et al. (2019)             0.5865 [0.4979; 0.6711]        2.1        
Hiroyuki Asama et al. (2022)     0.5081 [0.4168; 0.5989]        2.1        
Hou et al. (2022)                0.4914 [0.4254; 0.5576]        2.1        
Ishizaki et al. (2023)           0.5000 [0.4247; 0.5753]        2.1        
Jin et al. (2020)                0.4790 [0.3866; 0.5725]        2.1        
Kays et al. (2018)               0.4906 [0.3506; 0.6316]        1.9        
Kim et al. (2022)                0.5418 [0.4878; 0.5951]        2.1        
Kim In-Ho et al. (2021)          0.4064 [0.3450; 0.4699]        2.1        
Kurita et al. (2019)             0.5122 [0.3992; 0.6242]        2.0        
Masuda et al. (2023)             0.5000 [0.4205; 0.5795]        2.1        
Mortier et al. (2022)            0.2143 [0.1252; 0.3287]        1.9        
Nakajima et al. (2023)-1         0.3409 [0.2049; 0.4992]        1.8        
Najakima et al. (2023)-2         0.3239 [0.2176; 0.4455]        2.0        
Nakano et al. (2020)             0.4909 [0.3535; 0.6293]        1.9        
Ninomiya et al. (2017)           0.6415 [0.5806; 0.6993]        2.1        
Nowak et al. (2024)              0.5070 [0.4219; 0.5919]        2.1        
Okumura et al. (2015)            0.2783 [0.2214; 0.3410]        2.1        
Okumura et al. (2017)            0.3987 [0.3429; 0.4564]        2.1        
Özkul et al. (2022)              0.2957 [0.2142; 0.3879]        2.0        
Park et al. (2016)               0.8636 [0.7739; 0.9275]        1.9        
Peng et al. (2012)               0.2496 [0.2141; 0.2877]        2.2        
Peng et al. (2021)               0.1724 [0.1086; 0.2536]        2.0        
Rom et al. (2022)                0.2703 [0.1904; 0.3628]        2.0        
Ryu et al. (2020)                0.4599 [0.4175; 0.5026]        2.2        
Sato et al. (2021)               0.4821 [0.3867; 0.5785]        2.1        
Shen et al. (2023)               0.6156 [0.5759; 0.6543]        2.2        
Shimura et al. (2023)            0.6000 [0.4804; 0.7115]        2.0        
Sohal et al. (2024)              0.3556 [0.2574; 0.4635]        2.0        
Sugimoto et al. (2018)           0.6192 [0.5638; 0.6724]        2.1        
Suzuki et al. (2023)             0.4420 [0.3576; 0.5290]        2.1        
Tan et al. (2009)                0.5586 [0.4612; 0.6527]        2.0        
Tazeoglu et al. (2023)           0.4637 [0.3890; 0.5396]        2.1        
Ueumura et al. (2021)            0.4783 [0.3565; 0.6020]        2.0        
Van Dijk et al. (2017)           0.3333 [0.2661; 0.4060]        2.1        
Williet et al. (2021)            0.6962 [0.5825; 0.7947]        2.0        
Wu et al. (2019E)                0.1096 [0.0640; 0.1719]        1.9        
Wu et al. (2019W)                0.6644 [0.5816; 0.7403]        2.1        
Zhang et al. (2023)              0.4336 [0.3407; 0.5301]        2.1        

Number of studies: k = 49
Number of observations: o = 9165
Number of events: e = 3902

                     proportion           95%-CI
Random effects model     0.4477 [0.3961; 0.5005]

Quantifying heterogeneity:
 tau^2 = 0.5332 [0.3640; 0.8798]; tau = 0.7302 [0.6033; 0.9380]
 I^2 = 94.7% [93.7%; 95.6%]; H = 4.36 [4.00; 4.76]

Test of heterogeneity:
      Q d.f.  p-value
 913.27   48 < 0.0001

Details on meta-analytical method:
- Inverse variance method
- Restricted maximum-likelihood estimator for tau^2
- Q-Profile method for confidence interval of tau^2 and tau
- Logit transformation
- Clopper-Pearson confidence interval for individual studies


Sensitivity analysis excluding study: Cloyd et al. (2018) 
                             proportion           95%-CI %W(random) exclude
Amini et al. (2015)              0.1992 [0.1714; 0.2293]        2.2        
Basile et al. (2019)             0.7340 [0.6329; 0.8199]        2.0        
Beetz et al. (2022)              0.6311 [0.5303; 0.7241]        2.0        
Cai et al. (2022)                0.3304 [0.2456; 0.4243]        2.0        
Cho et al. (2021)                0.0970 [0.0659; 0.1363]        2.0        
Choi et al. (2015)               0.3326 [0.2908; 0.3766]        2.2        
Choi et al. (2018)               0.3333 [0.2650; 0.4073]        2.1        
Clement et al. (2023)            0.5909 [0.4325; 0.7366]        1.9        
Cloyd et al. (2018)              0.6299 [0.5398; 0.7139]        0.0       *
Dalal et al. (2012)              0.6341 [0.4694; 0.7788]        1.8        
d'Engremont et al. (2021)        0.5612 [0.4573; 0.6613]        2.0        
Emori et al. (2022)              0.5000 [0.3889; 0.6111]        2.0        
Gruber et al. (2019)             0.5865 [0.4979; 0.6711]        2.1        
Hiroyuki Asama et al. (2022)     0.5081 [0.4168; 0.5989]        2.1        
Hou et al. (2022)                0.4914 [0.4254; 0.5576]        2.1        
Ishizaki et al. (2023)           0.5000 [0.4247; 0.5753]        2.1        
Jin et al. (2020)                0.4790 [0.3866; 0.5725]        2.1        
Kays et al. (2018)               0.4906 [0.3506; 0.6316]        1.9        
Kim et al. (2022)                0.5418 [0.4878; 0.5951]        2.1        
Kim In-Ho et al. (2021)          0.4064 [0.3450; 0.4699]        2.1        
Kurita et al. (2019)             0.5122 [0.3992; 0.6242]        2.0        
Masuda et al. (2023)             0.5000 [0.4205; 0.5795]        2.1        
Mortier et al. (2022)            0.2143 [0.1252; 0.3287]        1.9        
Nakajima et al. (2023)-1         0.3409 [0.2049; 0.4992]        1.8        
Najakima et al. (2023)-2         0.3239 [0.2176; 0.4455]        2.0        
Nakano et al. (2020)             0.4909 [0.3535; 0.6293]        1.9        
Ninomiya et al. (2017)           0.6415 [0.5806; 0.6993]        2.1        
Nowak et al. (2024)              0.5070 [0.4219; 0.5919]        2.1        
Okumura et al. (2015)            0.2783 [0.2214; 0.3410]        2.1        
Okumura et al. (2017)            0.3987 [0.3429; 0.4564]        2.1        
Özkul et al. (2022)              0.2957 [0.2142; 0.3879]        2.0        
Park et al. (2016)               0.8636 [0.7739; 0.9275]        1.9        
Peng et al. (2012)               0.2496 [0.2141; 0.2877]        2.2        
Peng et al. (2021)               0.1724 [0.1086; 0.2536]        2.0        
Rom et al. (2022)                0.2703 [0.1904; 0.3628]        2.0        
Ryu et al. (2020)                0.4599 [0.4175; 0.5026]        2.2        
Sato et al. (2021)               0.4821 [0.3867; 0.5785]        2.1        
Shen et al. (2023)               0.6156 [0.5759; 0.6543]        2.2        
Shimura et al. (2023)            0.6000 [0.4804; 0.7115]        2.0        
Sohal et al. (2024)              0.3556 [0.2574; 0.4635]        2.0        
Sugimoto et al. (2018)           0.6192 [0.5638; 0.6724]        2.1        
Suzuki et al. (2023)             0.4420 [0.3576; 0.5290]        2.1        
Tan et al. (2009)                0.5586 [0.4612; 0.6527]        2.1        
Tazeoglu et al. (2023)           0.4637 [0.3890; 0.5396]        2.1        
Ueumura et al. (2021)            0.4783 [0.3565; 0.6020]        2.0        
Van Dijk et al. (2017)           0.3333 [0.2661; 0.4060]        2.1        
Williet et al. (2021)            0.6962 [0.5825; 0.7947]        2.0        
Wu et al. (2019E)                0.1096 [0.0640; 0.1719]        1.9        
Wu et al. (2019W)                0.6644 [0.5816; 0.7403]        2.1        
Zhang et al. (2023)              0.4336 [0.3407; 0.5301]        2.1        

Number of studies: k = 49
Number of observations: o = 9082
Number of events: e = 3848

                     proportion           95%-CI
Random effects model     0.4466 [0.3952; 0.4992]

Quantifying heterogeneity:
 tau^2 = 0.5282 [0.3600; 0.8720]; tau = 0.7267 [0.6000; 0.9338]
 I^2 = 94.7% [93.6%; 95.5%]; H = 4.33 [3.96; 4.73]

Test of heterogeneity:
      Q d.f.  p-value
 899.23   48 < 0.0001

Details on meta-analytical method:
- Inverse variance method
- Restricted maximum-likelihood estimator for tau^2
- Q-Profile method for confidence interval of tau^2 and tau
- Logit transformation
- Clopper-Pearson confidence interval for individual studies


Sensitivity analysis excluding study: Dalal et al. (2012) 
                             proportion           95%-CI %W(random) exclude
Amini et al. (2015)              0.1992 [0.1714; 0.2293]        2.2        
Basile et al. (2019)             0.7340 [0.6329; 0.8199]        2.0        
Beetz et al. (2022)              0.6311 [0.5303; 0.7241]        2.0        
Cai et al. (2022)                0.3304 [0.2456; 0.4243]        2.0        
Cho et al. (2021)                0.0970 [0.0659; 0.1363]        2.0        
Choi et al. (2015)               0.3326 [0.2908; 0.3766]        2.2        
Choi et al. (2018)               0.3333 [0.2650; 0.4073]        2.1        
Clement et al. (2023)            0.5909 [0.4325; 0.7366]        1.9        
Cloyd et al. (2018)              0.6299 [0.5398; 0.7139]        2.1        
Dalal et al. (2012)              0.6341 [0.4694; 0.7788]        0.0       *
d'Engremont et al. (2021)        0.5612 [0.4573; 0.6613]        2.0        
Emori et al. (2022)              0.5000 [0.3889; 0.6111]        2.0        
Gruber et al. (2019)             0.5865 [0.4979; 0.6711]        2.1        
Hiroyuki Asama et al. (2022)     0.5081 [0.4168; 0.5989]        2.1        
Hou et al. (2022)                0.4914 [0.4254; 0.5576]        2.1        
Ishizaki et al. (2023)           0.5000 [0.4247; 0.5753]        2.1        
Jin et al. (2020)                0.4790 [0.3866; 0.5725]        2.1        
Kays et al. (2018)               0.4906 [0.3506; 0.6316]        1.9        
Kim et al. (2022)                0.5418 [0.4878; 0.5951]        2.1        
Kim In-Ho et al. (2021)          0.4064 [0.3450; 0.4699]        2.1        
Kurita et al. (2019)             0.5122 [0.3992; 0.6242]        2.0        
Masuda et al. (2023)             0.5000 [0.4205; 0.5795]        2.1        
Mortier et al. (2022)            0.2143 [0.1252; 0.3287]        1.9        
Nakajima et al. (2023)-1         0.3409 [0.2049; 0.4992]        1.8        
Najakima et al. (2023)-2         0.3239 [0.2176; 0.4455]        2.0        
Nakano et al. (2020)             0.4909 [0.3535; 0.6293]        1.9        
Ninomiya et al. (2017)           0.6415 [0.5806; 0.6993]        2.1        
Nowak et al. (2024)              0.5070 [0.4219; 0.5919]        2.1        
Okumura et al. (2015)            0.2783 [0.2214; 0.3410]        2.1        
Okumura et al. (2017)            0.3987 [0.3429; 0.4564]        2.1        
Özkul et al. (2022)              0.2957 [0.2142; 0.3879]        2.0        
Park et al. (2016)               0.8636 [0.7739; 0.9275]        1.9        
Peng et al. (2012)               0.2496 [0.2141; 0.2877]        2.2        
Peng et al. (2021)               0.1724 [0.1086; 0.2536]        2.0        
Rom et al. (2022)                0.2703 [0.1904; 0.3628]        2.0        
Ryu et al. (2020)                0.4599 [0.4175; 0.5026]        2.2        
Sato et al. (2021)               0.4821 [0.3867; 0.5785]        2.1        
Shen et al. (2023)               0.6156 [0.5759; 0.6543]        2.2        
Shimura et al. (2023)            0.6000 [0.4804; 0.7115]        2.0        
Sohal et al. (2024)              0.3556 [0.2574; 0.4635]        2.0        
Sugimoto et al. (2018)           0.6192 [0.5638; 0.6724]        2.1        
Suzuki et al. (2023)             0.4420 [0.3576; 0.5290]        2.1        
Tan et al. (2009)                0.5586 [0.4612; 0.6527]        2.0        
Tazeoglu et al. (2023)           0.4637 [0.3890; 0.5396]        2.1        
Ueumura et al. (2021)            0.4783 [0.3565; 0.6020]        2.0        
Van Dijk et al. (2017)           0.3333 [0.2661; 0.4060]        2.1        
Williet et al. (2021)            0.6962 [0.5825; 0.7947]        2.0        
Wu et al. (2019E)                0.1096 [0.0640; 0.1719]        1.9        
Wu et al. (2019W)                0.6644 [0.5816; 0.7403]        2.1        
Zhang et al. (2023)              0.4336 [0.3407; 0.5301]        2.0        

Number of studies: k = 49
Number of observations: o = 9168
Number of events: e = 3902

                     proportion           95%-CI
Random effects model     0.4470 [0.3956; 0.4995]

Quantifying heterogeneity:
 tau^2 = 0.5289 [0.3609; 0.8725]; tau = 0.7273 [0.6008; 0.9341]
 I^2 = 94.7% [93.7%; 95.6%]; H = 4.36 [3.99; 4.76]

Test of heterogeneity:
      Q d.f.  p-value
 911.24   48 < 0.0001

Details on meta-analytical method:
- Inverse variance method
- Restricted maximum-likelihood estimator for tau^2
- Q-Profile method for confidence interval of tau^2 and tau
- Logit transformation
- Clopper-Pearson confidence interval for individual studies


Sensitivity analysis excluding study: d'Engremont et al. (2021) 
                             proportion           95%-CI %W(random) exclude
Amini et al. (2015)              0.1992 [0.1714; 0.2293]        2.2        
Basile et al. (2019)             0.7340 [0.6329; 0.8199]        2.0        
Beetz et al. (2022)              0.6311 [0.5303; 0.7241]        2.0        
Cai et al. (2022)                0.3304 [0.2456; 0.4243]        2.0        
Cho et al. (2021)                0.0970 [0.0659; 0.1363]        2.0        
Choi et al. (2015)               0.3326 [0.2908; 0.3766]        2.2        
Choi et al. (2018)               0.3333 [0.2650; 0.4073]        2.1        
Clement et al. (2023)            0.5909 [0.4325; 0.7366]        1.9        
Cloyd et al. (2018)              0.6299 [0.5398; 0.7139]        2.1        
Dalal et al. (2012)              0.6341 [0.4694; 0.7788]        1.8        
d'Engremont et al. (2021)        0.5612 [0.4573; 0.6613]        0.0       *
Emori et al. (2022)              0.5000 [0.3889; 0.6111]        2.0        
Gruber et al. (2019)             0.5865 [0.4979; 0.6711]        2.1        
Hiroyuki Asama et al. (2022)     0.5081 [0.4168; 0.5989]        2.1        
Hou et al. (2022)                0.4914 [0.4254; 0.5576]        2.1        
Ishizaki et al. (2023)           0.5000 [0.4247; 0.5753]        2.1        
Jin et al. (2020)                0.4790 [0.3866; 0.5725]        2.1        
Kays et al. (2018)               0.4906 [0.3506; 0.6316]        1.9        
Kim et al. (2022)                0.5418 [0.4878; 0.5951]        2.1        
Kim In-Ho et al. (2021)          0.4064 [0.3450; 0.4699]        2.1        
Kurita et al. (2019)             0.5122 [0.3992; 0.6242]        2.0        
Masuda et al. (2023)             0.5000 [0.4205; 0.5795]        2.1        
Mortier et al. (2022)            0.2143 [0.1252; 0.3287]        1.9        
Nakajima et al. (2023)-1         0.3409 [0.2049; 0.4992]        1.8        
Najakima et al. (2023)-2         0.3239 [0.2176; 0.4455]        2.0        
Nakano et al. (2020)             0.4909 [0.3535; 0.6293]        1.9        
Ninomiya et al. (2017)           0.6415 [0.5806; 0.6993]        2.1        
Nowak et al. (2024)              0.5070 [0.4219; 0.5919]        2.1        
Okumura et al. (2015)            0.2783 [0.2214; 0.3410]        2.1        
Okumura et al. (2017)            0.3987 [0.3429; 0.4564]        2.1        
Özkul et al. (2022)              0.2957 [0.2142; 0.3879]        2.0        
Park et al. (2016)               0.8636 [0.7739; 0.9275]        1.9        
Peng et al. (2012)               0.2496 [0.2141; 0.2877]        2.2        
Peng et al. (2021)               0.1724 [0.1086; 0.2536]        2.0        
Rom et al. (2022)                0.2703 [0.1904; 0.3628]        2.0        
Ryu et al. (2020)                0.4599 [0.4175; 0.5026]        2.2        
Sato et al. (2021)               0.4821 [0.3867; 0.5785]        2.1        
Shen et al. (2023)               0.6156 [0.5759; 0.6543]        2.2        
Shimura et al. (2023)            0.6000 [0.4804; 0.7115]        2.0        
Sohal et al. (2024)              0.3556 [0.2574; 0.4635]        2.0        
Sugimoto et al. (2018)           0.6192 [0.5638; 0.6724]        2.1        
Suzuki et al. (2023)             0.4420 [0.3576; 0.5290]        2.1        
Tan et al. (2009)                0.5586 [0.4612; 0.6527]        2.1        
Tazeoglu et al. (2023)           0.4637 [0.3890; 0.5396]        2.1        
Ueumura et al. (2021)            0.4783 [0.3565; 0.6020]        2.0        
Van Dijk et al. (2017)           0.3333 [0.2661; 0.4060]        2.1        
Williet et al. (2021)            0.6962 [0.5825; 0.7947]        2.0        
Wu et al. (2019E)                0.1096 [0.0640; 0.1719]        1.9        
Wu et al. (2019W)                0.6644 [0.5816; 0.7403]        2.1        
Zhang et al. (2023)              0.4336 [0.3407; 0.5301]        2.1        

Number of studies: k = 49
Number of observations: o = 9111
Number of events: e = 3873

                     proportion           95%-CI
Random effects model     0.4481 [0.3963; 0.5010]

Quantifying heterogeneity:
 tau^2 = 0.5357 [0.3652; 0.8834]; tau = 0.7319 [0.6043; 0.9399]
 I^2 = 94.7% [93.7%; 95.6%]; H = 4.36 [3.99; 4.76]

Test of heterogeneity:
      Q d.f.  p-value
 911.42   48 < 0.0001

Details on meta-analytical method:
- Inverse variance method
- Restricted maximum-likelihood estimator for tau^2
- Q-Profile method for confidence interval of tau^2 and tau
- Logit transformation
- Clopper-Pearson confidence interval for individual studies


Sensitivity analysis excluding study: Emori et al. (2022) 
                             proportion           95%-CI %W(random) exclude
Amini et al. (2015)              0.1992 [0.1714; 0.2293]        2.2        
Basile et al. (2019)             0.7340 [0.6329; 0.8199]        2.0        
Beetz et al. (2022)              0.6311 [0.5303; 0.7241]        2.0        
Cai et al. (2022)                0.3304 [0.2456; 0.4243]        2.0        
Cho et al. (2021)                0.0970 [0.0659; 0.1363]        2.0        
Choi et al. (2015)               0.3326 [0.2908; 0.3766]        2.2        
Choi et al. (2018)               0.3333 [0.2650; 0.4073]        2.1        
Clement et al. (2023)            0.5909 [0.4325; 0.7366]        1.9        
Cloyd et al. (2018)              0.6299 [0.5398; 0.7139]        2.1        
Dalal et al. (2012)              0.6341 [0.4694; 0.7788]        1.8        
d'Engremont et al. (2021)        0.5612 [0.4573; 0.6613]        2.0        
Emori et al. (2022)              0.5000 [0.3889; 0.6111]        0.0       *
Gruber et al. (2019)             0.5865 [0.4979; 0.6711]        2.1        
Hiroyuki Asama et al. (2022)     0.5081 [0.4168; 0.5989]        2.1        
Hou et al. (2022)                0.4914 [0.4254; 0.5576]        2.1        
Ishizaki et al. (2023)           0.5000 [0.4247; 0.5753]        2.1        
Jin et al. (2020)                0.4790 [0.3866; 0.5725]        2.1        
Kays et al. (2018)               0.4906 [0.3506; 0.6316]        1.9        
Kim et al. (2022)                0.5418 [0.4878; 0.5951]        2.1        
Kim In-Ho et al. (2021)          0.4064 [0.3450; 0.4699]        2.1        
Kurita et al. (2019)             0.5122 [0.3992; 0.6242]        2.0        
Masuda et al. (2023)             0.5000 [0.4205; 0.5795]        2.1        
Mortier et al. (2022)            0.2143 [0.1252; 0.3287]        1.9        
Nakajima et al. (2023)-1         0.3409 [0.2049; 0.4992]        1.8        
Najakima et al. (2023)-2         0.3239 [0.2176; 0.4455]        2.0        
Nakano et al. (2020)             0.4909 [0.3535; 0.6293]        1.9        
Ninomiya et al. (2017)           0.6415 [0.5806; 0.6993]        2.1        
Nowak et al. (2024)              0.5070 [0.4219; 0.5919]        2.1        
Okumura et al. (2015)            0.2783 [0.2214; 0.3410]        2.1        
Okumura et al. (2017)            0.3987 [0.3429; 0.4564]        2.1        
Özkul et al. (2022)              0.2957 [0.2142; 0.3879]        2.0        
Park et al. (2016)               0.8636 [0.7739; 0.9275]        1.9        
Peng et al. (2012)               0.2496 [0.2141; 0.2877]        2.2        
Peng et al. (2021)               0.1724 [0.1086; 0.2536]        2.0        
Rom et al. (2022)                0.2703 [0.1904; 0.3628]        2.0        
Ryu et al. (2020)                0.4599 [0.4175; 0.5026]        2.2        
Sato et al. (2021)               0.4821 [0.3867; 0.5785]        2.1        
Shen et al. (2023)               0.6156 [0.5759; 0.6543]        2.2        
Shimura et al. (2023)            0.6000 [0.4804; 0.7115]        2.0        
Sohal et al. (2024)              0.3556 [0.2574; 0.4635]        2.0        
Sugimoto et al. (2018)           0.6192 [0.5638; 0.6724]        2.1        
Suzuki et al. (2023)             0.4420 [0.3576; 0.5290]        2.1        
Tan et al. (2009)                0.5586 [0.4612; 0.6527]        2.1        
Tazeoglu et al. (2023)           0.4637 [0.3890; 0.5396]        2.1        
Ueumura et al. (2021)            0.4783 [0.3565; 0.6020]        2.0        
Van Dijk et al. (2017)           0.3333 [0.2661; 0.4060]        2.1        
Williet et al. (2021)            0.6962 [0.5825; 0.7947]        2.0        
Wu et al. (2019E)                0.1096 [0.0640; 0.1719]        1.9        
Wu et al. (2019W)                0.6644 [0.5816; 0.7403]        2.1        
Zhang et al. (2023)              0.4336 [0.3407; 0.5301]        2.1        

Number of studies: k = 49
Number of observations: o = 9125
Number of events: e = 3886

                     proportion           95%-CI
Random effects model     0.4494 [0.3974; 0.5024]

Quantifying heterogeneity:
 tau^2 = 0.5391 [0.3677; 0.8887]; tau = 0.7343 [0.6064; 0.9427]
 I^2 = 94.8% [93.8%; 95.6%]; H = 4.37 [4.00; 4.77]

Test of heterogeneity:
      Q d.f.  p-value
 916.00   48 < 0.0001

Details on meta-analytical method:
- Inverse variance method
- Restricted maximum-likelihood estimator for tau^2
- Q-Profile method for confidence interval of tau^2 and tau
- Logit transformation
- Clopper-Pearson confidence interval for individual studies


Sensitivity analysis excluding study: Gruber et al. (2019) 
                             proportion           95%-CI %W(random) exclude
Amini et al. (2015)              0.1992 [0.1714; 0.2293]        2.2        
Basile et al. (2019)             0.7340 [0.6329; 0.8199]        2.0        
Beetz et al. (2022)              0.6311 [0.5303; 0.7241]        2.0        
Cai et al. (2022)                0.3304 [0.2456; 0.4243]        2.0        
Cho et al. (2021)                0.0970 [0.0659; 0.1363]        2.0        
Choi et al. (2015)               0.3326 [0.2908; 0.3766]        2.2        
Choi et al. (2018)               0.3333 [0.2650; 0.4073]        2.1        
Clement et al. (2023)            0.5909 [0.4325; 0.7366]        1.9        
Cloyd et al. (2018)              0.6299 [0.5398; 0.7139]        2.1        
Dalal et al. (2012)              0.6341 [0.4694; 0.7788]        1.8        
d'Engremont et al. (2021)        0.5612 [0.4573; 0.6613]        2.0        
Emori et al. (2022)              0.5000 [0.3889; 0.6111]        2.0        
Gruber et al. (2019)             0.5865 [0.4979; 0.6711]        0.0       *
Hiroyuki Asama et al. (2022)     0.5081 [0.4168; 0.5989]        2.1        
Hou et al. (2022)                0.4914 [0.4254; 0.5576]        2.1        
Ishizaki et al. (2023)           0.5000 [0.4247; 0.5753]        2.1        
Jin et al. (2020)                0.4790 [0.3866; 0.5725]        2.1        
Kays et al. (2018)               0.4906 [0.3506; 0.6316]        1.9        
Kim et al. (2022)                0.5418 [0.4878; 0.5951]        2.1        
Kim In-Ho et al. (2021)          0.4064 [0.3450; 0.4699]        2.1        
Kurita et al. (2019)             0.5122 [0.3992; 0.6242]        2.0        
Masuda et al. (2023)             0.5000 [0.4205; 0.5795]        2.1        
Mortier et al. (2022)            0.2143 [0.1252; 0.3287]        1.9        
Nakajima et al. (2023)-1         0.3409 [0.2049; 0.4992]        1.8        
Najakima et al. (2023)-2         0.3239 [0.2176; 0.4455]        2.0        
Nakano et al. (2020)             0.4909 [0.3535; 0.6293]        1.9        
Ninomiya et al. (2017)           0.6415 [0.5806; 0.6993]        2.1        
Nowak et al. (2024)              0.5070 [0.4219; 0.5919]        2.1        
Okumura et al. (2015)            0.2783 [0.2214; 0.3410]        2.1        
Okumura et al. (2017)            0.3987 [0.3429; 0.4564]        2.1        
Özkul et al. (2022)              0.2957 [0.2142; 0.3879]        2.0        
Park et al. (2016)               0.8636 [0.7739; 0.9275]        1.9        
Peng et al. (2012)               0.2496 [0.2141; 0.2877]        2.2        
Peng et al. (2021)               0.1724 [0.1086; 0.2536]        2.0        
Rom et al. (2022)                0.2703 [0.1904; 0.3628]        2.0        
Ryu et al. (2020)                0.4599 [0.4175; 0.5026]        2.2        
Sato et al. (2021)               0.4821 [0.3867; 0.5785]        2.1        
Shen et al. (2023)               0.6156 [0.5759; 0.6543]        2.2        
Shimura et al. (2023)            0.6000 [0.4804; 0.7115]        2.0        
Sohal et al. (2024)              0.3556 [0.2574; 0.4635]        2.0        
Sugimoto et al. (2018)           0.6192 [0.5638; 0.6724]        2.1        
Suzuki et al. (2023)             0.4420 [0.3576; 0.5290]        2.1        
Tan et al. (2009)                0.5586 [0.4612; 0.6527]        2.1        
Tazeoglu et al. (2023)           0.4637 [0.3890; 0.5396]        2.1        
Ueumura et al. (2021)            0.4783 [0.3565; 0.6020]        2.0        
Van Dijk et al. (2017)           0.3333 [0.2661; 0.4060]        2.1        
Williet et al. (2021)            0.6962 [0.5825; 0.7947]        2.0        
Wu et al. (2019E)                0.1096 [0.0640; 0.1719]        1.9        
Wu et al. (2019W)                0.6644 [0.5816; 0.7403]        2.1        
Zhang et al. (2023)              0.4336 [0.3407; 0.5301]        2.1        

Number of studies: k = 49
Number of observations: o = 9076
Number of events: e = 3850

                     proportion           95%-CI
Random effects model     0.4475 [0.3959; 0.5003]

Quantifying heterogeneity:
 tau^2 = 0.5334 [0.3636; 0.8798]; tau = 0.7304 [0.6030; 0.9380]
 I^2 = 94.7% [93.7%; 95.6%]; H = 4.34 [3.98; 4.74]

Test of heterogeneity:
      Q d.f.  p-value
 905.77   48 < 0.0001

Details on meta-analytical method:
- Inverse variance method
- Restricted maximum-likelihood estimator for tau^2
- Q-Profile method for confidence interval of tau^2 and tau
- Logit transformation
- Clopper-Pearson confidence interval for individual studies


Sensitivity analysis excluding study: Hiroyuki Asama et al. (2022) 
                             proportion           95%-CI %W(random) exclude
Amini et al. (2015)              0.1992 [0.1714; 0.2293]        2.2        
Basile et al. (2019)             0.7340 [0.6329; 0.8199]        2.0        
Beetz et al. (2022)              0.6311 [0.5303; 0.7241]        2.0        
Cai et al. (2022)                0.3304 [0.2456; 0.4243]        2.0        
Cho et al. (2021)                0.0970 [0.0659; 0.1363]        2.0        
Choi et al. (2015)               0.3326 [0.2908; 0.3766]        2.2        
Choi et al. (2018)               0.3333 [0.2650; 0.4073]        2.1        
Clement et al. (2023)            0.5909 [0.4325; 0.7366]        1.9        
Cloyd et al. (2018)              0.6299 [0.5398; 0.7139]        2.1        
Dalal et al. (2012)              0.6341 [0.4694; 0.7788]        1.8        
d'Engremont et al. (2021)        0.5612 [0.4573; 0.6613]        2.0        
Emori et al. (2022)              0.5000 [0.3889; 0.6111]        2.0        
Gruber et al. (2019)             0.5865 [0.4979; 0.6711]        2.1        
Hiroyuki Asama et al. (2022)     0.5081 [0.4168; 0.5989]        0.0       *
Hou et al. (2022)                0.4914 [0.4254; 0.5576]        2.1        
Ishizaki et al. (2023)           0.5000 [0.4247; 0.5753]        2.1        
Jin et al. (2020)                0.4790 [0.3866; 0.5725]        2.1        
Kays et al. (2018)               0.4906 [0.3506; 0.6316]        1.9        
Kim et al. (2022)                0.5418 [0.4878; 0.5951]        2.1        
Kim In-Ho et al. (2021)          0.4064 [0.3450; 0.4699]        2.1        
Kurita et al. (2019)             0.5122 [0.3992; 0.6242]        2.0        
Masuda et al. (2023)             0.5000 [0.4205; 0.5795]        2.1        
Mortier et al. (2022)            0.2143 [0.1252; 0.3287]        1.9        
Nakajima et al. (2023)-1         0.3409 [0.2049; 0.4992]        1.8        
Najakima et al. (2023)-2         0.3239 [0.2176; 0.4455]        2.0        
Nakano et al. (2020)             0.4909 [0.3535; 0.6293]        1.9        
Ninomiya et al. (2017)           0.6415 [0.5806; 0.6993]        2.1        
Nowak et al. (2024)              0.5070 [0.4219; 0.5919]        2.1        
Okumura et al. (2015)            0.2783 [0.2214; 0.3410]        2.1        
Okumura et al. (2017)            0.3987 [0.3429; 0.4564]        2.1        
Özkul et al. (2022)              0.2957 [0.2142; 0.3879]        2.0        
Park et al. (2016)               0.8636 [0.7739; 0.9275]        1.9        
Peng et al. (2012)               0.2496 [0.2141; 0.2877]        2.2        
Peng et al. (2021)               0.1724 [0.1086; 0.2536]        2.0        
Rom et al. (2022)                0.2703 [0.1904; 0.3628]        2.0        
Ryu et al. (2020)                0.4599 [0.4175; 0.5026]        2.2        
Sato et al. (2021)               0.4821 [0.3867; 0.5785]        2.1        
Shen et al. (2023)               0.6156 [0.5759; 0.6543]        2.2        
Shimura et al. (2023)            0.6000 [0.4804; 0.7115]        2.0        
Sohal et al. (2024)              0.3556 [0.2574; 0.4635]        2.0        
Sugimoto et al. (2018)           0.6192 [0.5638; 0.6724]        2.1        
Suzuki et al. (2023)             0.4420 [0.3576; 0.5290]        2.1        
Tan et al. (2009)                0.5586 [0.4612; 0.6527]        2.1        
Tazeoglu et al. (2023)           0.4637 [0.3890; 0.5396]        2.1        
Ueumura et al. (2021)            0.4783 [0.3565; 0.6020]        2.0        
Van Dijk et al. (2017)           0.3333 [0.2661; 0.4060]        2.1        
Williet et al. (2021)            0.6962 [0.5825; 0.7947]        2.0        
Wu et al. (2019E)                0.1096 [0.0640; 0.1719]        1.9        
Wu et al. (2019W)                0.6644 [0.5816; 0.7403]        2.1        
Zhang et al. (2023)              0.4336 [0.3407; 0.5301]        2.1        

Number of studies: k = 49
Number of observations: o = 9085
Number of events: e = 3865

                     proportion           95%-CI
Random effects model     0.4492 [0.3972; 0.5023]

Quantifying heterogeneity:
 tau^2 = 0.5391 [0.3674; 0.8882]; tau = 0.7342 [0.6062; 0.9424]
 I^2 = 94.8% [93.8%; 95.6%]; H = 4.37 [4.00; 4.76]

Test of heterogeneity:
      Q d.f.  p-value
 914.87   48 < 0.0001

Details on meta-analytical method:
- Inverse variance method
- Restricted maximum-likelihood estimator for tau^2
- Q-Profile method for confidence interval of tau^2 and tau
- Logit transformation
- Clopper-Pearson confidence interval for individual studies


Sensitivity analysis excluding study: Hou et al. (2022) 
                             proportion           95%-CI %W(random) exclude
Amini et al. (2015)              0.1992 [0.1714; 0.2293]        2.2        
Basile et al. (2019)             0.7340 [0.6329; 0.8199]        2.0        
Beetz et al. (2022)              0.6311 [0.5303; 0.7241]        2.0        
Cai et al. (2022)                0.3304 [0.2456; 0.4243]        2.0        
Cho et al. (2021)                0.0970 [0.0659; 0.1363]        2.0        
Choi et al. (2015)               0.3326 [0.2908; 0.3766]        2.2        
Choi et al. (2018)               0.3333 [0.2650; 0.4073]        2.1        
Clement et al. (2023)            0.5909 [0.4325; 0.7366]        1.9        
Cloyd et al. (2018)              0.6299 [0.5398; 0.7139]        2.1        
Dalal et al. (2012)              0.6341 [0.4694; 0.7788]        1.8        
d'Engremont et al. (2021)        0.5612 [0.4573; 0.6613]        2.0        
Emori et al. (2022)              0.5000 [0.3889; 0.6111]        2.0        
Gruber et al. (2019)             0.5865 [0.4979; 0.6711]        2.1        
Hiroyuki Asama et al. (2022)     0.5081 [0.4168; 0.5989]        2.1        
Hou et al. (2022)                0.4914 [0.4254; 0.5576]        0.0       *
Ishizaki et al. (2023)           0.5000 [0.4247; 0.5753]        2.1        
Jin et al. (2020)                0.4790 [0.3866; 0.5725]        2.1        
Kays et al. (2018)               0.4906 [0.3506; 0.6316]        1.9        
Kim et al. (2022)                0.5418 [0.4878; 0.5951]        2.1        
Kim In-Ho et al. (2021)          0.4064 [0.3450; 0.4699]        2.1        
Kurita et al. (2019)             0.5122 [0.3992; 0.6242]        2.0        
Masuda et al. (2023)             0.5000 [0.4205; 0.5795]        2.1        
Mortier et al. (2022)            0.2143 [0.1252; 0.3287]        1.9        
Nakajima et al. (2023)-1         0.3409 [0.2049; 0.4992]        1.8        
Najakima et al. (2023)-2         0.3239 [0.2176; 0.4455]        2.0        
Nakano et al. (2020)             0.4909 [0.3535; 0.6293]        1.9        
Ninomiya et al. (2017)           0.6415 [0.5806; 0.6993]        2.1        
Nowak et al. (2024)              0.5070 [0.4219; 0.5919]        2.1        
Okumura et al. (2015)            0.2783 [0.2214; 0.3410]        2.1        
Okumura et al. (2017)            0.3987 [0.3429; 0.4564]        2.1        
Özkul et al. (2022)              0.2957 [0.2142; 0.3879]        2.0        
Park et al. (2016)               0.8636 [0.7739; 0.9275]        1.9        
Peng et al. (2012)               0.2496 [0.2141; 0.2877]        2.2        
Peng et al. (2021)               0.1724 [0.1086; 0.2536]        2.0        
Rom et al. (2022)                0.2703 [0.1904; 0.3628]        2.0        
Ryu et al. (2020)                0.4599 [0.4175; 0.5026]        2.2        
Sato et al. (2021)               0.4821 [0.3867; 0.5785]        2.1        
Shen et al. (2023)               0.6156 [0.5759; 0.6543]        2.2        
Shimura et al. (2023)            0.6000 [0.4804; 0.7115]        2.0        
Sohal et al. (2024)              0.3556 [0.2574; 0.4635]        2.0        
Sugimoto et al. (2018)           0.6192 [0.5638; 0.6724]        2.1        
Suzuki et al. (2023)             0.4420 [0.3576; 0.5290]        2.1        
Tan et al. (2009)                0.5586 [0.4612; 0.6527]        2.1        
Tazeoglu et al. (2023)           0.4637 [0.3890; 0.5396]        2.1        
Ueumura et al. (2021)            0.4783 [0.3565; 0.6020]        2.0        
Van Dijk et al. (2017)           0.3333 [0.2661; 0.4060]        2.1        
Williet et al. (2021)            0.6962 [0.5825; 0.7947]        2.0        
Wu et al. (2019E)                0.1096 [0.0640; 0.1719]        1.9        
Wu et al. (2019W)                0.6644 [0.5816; 0.7403]        2.1        
Zhang et al. (2023)              0.4336 [0.3407; 0.5301]        2.1        

Number of studies: k = 49
Number of observations: o = 8977
Number of events: e = 3814

                     proportion           95%-CI
Random effects model     0.4495 [0.3975; 0.5026]

Quantifying heterogeneity:
 tau^2 = 0.5400 [0.3678; 0.8891]; tau = 0.7348 [0.6065; 0.9429]
 I^2 = 94.8% [93.7%; 95.6%]; H = 4.37 [4.00; 4.76]

Test of heterogeneity:
      Q d.f.  p-value
 914.67   48 < 0.0001

Details on meta-analytical method:
- Inverse variance method
- Restricted maximum-likelihood estimator for tau^2
- Q-Profile method for confidence interval of tau^2 and tau
- Logit transformation
- Clopper-Pearson confidence interval for individual studies


Sensitivity analysis excluding study: Ishizaki et al. (2023) 
                             proportion           95%-CI %W(random) exclude
Amini et al. (2015)              0.1992 [0.1714; 0.2293]        2.2        
Basile et al. (2019)             0.7340 [0.6329; 0.8199]        2.0        
Beetz et al. (2022)              0.6311 [0.5303; 0.7241]        2.0        
Cai et al. (2022)                0.3304 [0.2456; 0.4243]        2.0        
Cho et al. (2021)                0.0970 [0.0659; 0.1363]        2.0        
Choi et al. (2015)               0.3326 [0.2908; 0.3766]        2.2        
Choi et al. (2018)               0.3333 [0.2650; 0.4073]        2.1        
Clement et al. (2023)            0.5909 [0.4325; 0.7366]        1.9        
Cloyd et al. (2018)              0.6299 [0.5398; 0.7139]        2.1        
Dalal et al. (2012)              0.6341 [0.4694; 0.7788]        1.8        
d'Engremont et al. (2021)        0.5612 [0.4573; 0.6613]        2.0        
Emori et al. (2022)              0.5000 [0.3889; 0.6111]        2.0        
Gruber et al. (2019)             0.5865 [0.4979; 0.6711]        2.1        
Hiroyuki Asama et al. (2022)     0.5081 [0.4168; 0.5989]        2.1        
Hou et al. (2022)                0.4914 [0.4254; 0.5576]        2.1        
Ishizaki et al. (2023)           0.5000 [0.4247; 0.5753]        0.0       *
Jin et al. (2020)                0.4790 [0.3866; 0.5725]        2.1        
Kays et al. (2018)               0.4906 [0.3506; 0.6316]        1.9        
Kim et al. (2022)                0.5418 [0.4878; 0.5951]        2.1        
Kim In-Ho et al. (2021)          0.4064 [0.3450; 0.4699]        2.1        
Kurita et al. (2019)             0.5122 [0.3992; 0.6242]        2.0        
Masuda et al. (2023)             0.5000 [0.4205; 0.5795]        2.1        
Mortier et al. (2022)            0.2143 [0.1252; 0.3287]        1.9        
Nakajima et al. (2023)-1         0.3409 [0.2049; 0.4992]        1.8        
Najakima et al. (2023)-2         0.3239 [0.2176; 0.4455]        2.0        
Nakano et al. (2020)             0.4909 [0.3535; 0.6293]        1.9        
Ninomiya et al. (2017)           0.6415 [0.5806; 0.6993]        2.1        
Nowak et al. (2024)              0.5070 [0.4219; 0.5919]        2.1        
Okumura et al. (2015)            0.2783 [0.2214; 0.3410]        2.1        
Okumura et al. (2017)            0.3987 [0.3429; 0.4564]        2.1        
Özkul et al. (2022)              0.2957 [0.2142; 0.3879]        2.0        
Park et al. (2016)               0.8636 [0.7739; 0.9275]        1.9        
Peng et al. (2012)               0.2496 [0.2141; 0.2877]        2.2        
Peng et al. (2021)               0.1724 [0.1086; 0.2536]        2.0        
Rom et al. (2022)                0.2703 [0.1904; 0.3628]        2.0        
Ryu et al. (2020)                0.4599 [0.4175; 0.5026]        2.2        
Sato et al. (2021)               0.4821 [0.3867; 0.5785]        2.1        
Shen et al. (2023)               0.6156 [0.5759; 0.6543]        2.2        
Shimura et al. (2023)            0.6000 [0.4804; 0.7115]        2.0        
Sohal et al. (2024)              0.3556 [0.2574; 0.4635]        2.0        
Sugimoto et al. (2018)           0.6192 [0.5638; 0.6724]        2.1        
Suzuki et al. (2023)             0.4420 [0.3576; 0.5290]        2.1        
Tan et al. (2009)                0.5586 [0.4612; 0.6527]        2.1        
Tazeoglu et al. (2023)           0.4637 [0.3890; 0.5396]        2.1        
Ueumura et al. (2021)            0.4783 [0.3565; 0.6020]        2.0        
Van Dijk et al. (2017)           0.3333 [0.2661; 0.4060]        2.1        
Williet et al. (2021)            0.6962 [0.5825; 0.7947]        2.0        
Wu et al. (2019E)                0.1096 [0.0640; 0.1719]        1.9        
Wu et al. (2019W)                0.6644 [0.5816; 0.7403]        2.1        
Zhang et al. (2023)              0.4336 [0.3407; 0.5301]        2.1        

Number of studies: k = 49
Number of observations: o = 9029
Number of events: e = 3838

                     proportion           95%-CI
Random effects model     0.4493 [0.3973; 0.5024]

Quantifying heterogeneity:
 tau^2 = 0.5396 [0.3676; 0.8887]; tau = 0.7346 [0.6063; 0.9427]
 I^2 = 94.8% [93.7%; 95.6%]; H = 4.36 [4.00; 4.76]

Test of heterogeneity:
      Q d.f.  p-value
 914.54   48 < 0.0001

Details on meta-analytical method:
- Inverse variance method
- Restricted maximum-likelihood estimator for tau^2
- Q-Profile method for confidence interval of tau^2 and tau
- Logit transformation
- Clopper-Pearson confidence interval for individual studies


Sensitivity analysis excluding study: Jin et al. (2020) 
                             proportion           95%-CI %W(random) exclude
Amini et al. (2015)              0.1992 [0.1714; 0.2293]        2.2        
Basile et al. (2019)             0.7340 [0.6329; 0.8199]        2.0        
Beetz et al. (2022)              0.6311 [0.5303; 0.7241]        2.0        
Cai et al. (2022)                0.3304 [0.2456; 0.4243]        2.0        
Cho et al. (2021)                0.0970 [0.0659; 0.1363]        2.0        
Choi et al. (2015)               0.3326 [0.2908; 0.3766]        2.2        
Choi et al. (2018)               0.3333 [0.2650; 0.4073]        2.1        
Clement et al. (2023)            0.5909 [0.4325; 0.7366]        1.9        
Cloyd et al. (2018)              0.6299 [0.5398; 0.7139]        2.1        
Dalal et al. (2012)              0.6341 [0.4694; 0.7788]        1.8        
d'Engremont et al. (2021)        0.5612 [0.4573; 0.6613]        2.0        
Emori et al. (2022)              0.5000 [0.3889; 0.6111]        2.0        
Gruber et al. (2019)             0.5865 [0.4979; 0.6711]        2.1        
Hiroyuki Asama et al. (2022)     0.5081 [0.4168; 0.5989]        2.1        
Hou et al. (2022)                0.4914 [0.4254; 0.5576]        2.1        
Ishizaki et al. (2023)           0.5000 [0.4247; 0.5753]        2.1        
Jin et al. (2020)                0.4790 [0.3866; 0.5725]        0.0       *
Kays et al. (2018)               0.4906 [0.3506; 0.6316]        1.9        
Kim et al. (2022)                0.5418 [0.4878; 0.5951]        2.1        
Kim In-Ho et al. (2021)          0.4064 [0.3450; 0.4699]        2.1        
Kurita et al. (2019)             0.5122 [0.3992; 0.6242]        2.0        
Masuda et al. (2023)             0.5000 [0.4205; 0.5795]        2.1        
Mortier et al. (2022)            0.2143 [0.1252; 0.3287]        1.9        
Nakajima et al. (2023)-1         0.3409 [0.2049; 0.4992]        1.8        
Najakima et al. (2023)-2         0.3239 [0.2176; 0.4455]        2.0        
Nakano et al. (2020)             0.4909 [0.3535; 0.6293]        1.9        
Ninomiya et al. (2017)           0.6415 [0.5806; 0.6993]        2.1        
Nowak et al. (2024)              0.5070 [0.4219; 0.5919]        2.1        
Okumura et al. (2015)            0.2783 [0.2214; 0.3410]        2.1        
Okumura et al. (2017)            0.3987 [0.3429; 0.4564]        2.1        
Özkul et al. (2022)              0.2957 [0.2142; 0.3879]        2.0        
Park et al. (2016)               0.8636 [0.7739; 0.9275]        1.9        
Peng et al. (2012)               0.2496 [0.2141; 0.2877]        2.2        
Peng et al. (2021)               0.1724 [0.1086; 0.2536]        2.0        
Rom et al. (2022)                0.2703 [0.1904; 0.3628]        2.0        
Ryu et al. (2020)                0.4599 [0.4175; 0.5026]        2.2        
Sato et al. (2021)               0.4821 [0.3867; 0.5785]        2.1        
Shen et al. (2023)               0.6156 [0.5759; 0.6543]        2.2        
Shimura et al. (2023)            0.6000 [0.4804; 0.7115]        2.0        
Sohal et al. (2024)              0.3556 [0.2574; 0.4635]        2.0        
Sugimoto et al. (2018)           0.6192 [0.5638; 0.6724]        2.1        
Suzuki et al. (2023)             0.4420 [0.3576; 0.5290]        2.1        
Tan et al. (2009)                0.5586 [0.4612; 0.6527]        2.1        
Tazeoglu et al. (2023)           0.4637 [0.3890; 0.5396]        2.1        
Ueumura et al. (2021)            0.4783 [0.3565; 0.6020]        2.0        
Van Dijk et al. (2017)           0.3333 [0.2661; 0.4060]        2.1        
Williet et al. (2021)            0.6962 [0.5825; 0.7947]        2.0        
Wu et al. (2019E)                0.1096 [0.0640; 0.1719]        1.9        
Wu et al. (2019W)                0.6644 [0.5816; 0.7403]        2.1        
Zhang et al. (2023)              0.4336 [0.3407; 0.5301]        2.1        

Number of studies: k = 49
Number of observations: o = 9090
Number of events: e = 3871

                     proportion           95%-CI
Random effects model     0.4498 [0.3978; 0.5029]

Quantifying heterogeneity:
 tau^2 = 0.5400 [0.3681; 0.8896]; tau = 0.7348 [0.6067; 0.9432]
 I^2 = 94.8% [93.8%; 95.6%]; H = 4.37 [4.00; 4.77]

Test of heterogeneity:
      Q d.f.  p-value
 916.49   48 < 0.0001

Details on meta-analytical method:
- Inverse variance method
- Restricted maximum-likelihood estimator for tau^2
- Q-Profile method for confidence interval of tau^2 and tau
- Logit transformation
- Clopper-Pearson confidence interval for individual studies


Sensitivity analysis excluding study: Kays et al. (2018) 
                             proportion           95%-CI %W(random) exclude
Amini et al. (2015)              0.1992 [0.1714; 0.2293]        2.2        
Basile et al. (2019)             0.7340 [0.6329; 0.8199]        2.0        
Beetz et al. (2022)              0.6311 [0.5303; 0.7241]        2.0        
Cai et al. (2022)                0.3304 [0.2456; 0.4243]        2.0        
Cho et al. (2021)                0.0970 [0.0659; 0.1363]        2.0        
Choi et al. (2015)               0.3326 [0.2908; 0.3766]        2.2        
Choi et al. (2018)               0.3333 [0.2650; 0.4073]        2.1        
Clement et al. (2023)            0.5909 [0.4325; 0.7366]        1.9        
Cloyd et al. (2018)              0.6299 [0.5398; 0.7139]        2.1        
Dalal et al. (2012)              0.6341 [0.4694; 0.7788]        1.8        
d'Engremont et al. (2021)        0.5612 [0.4573; 0.6613]        2.0        
Emori et al. (2022)              0.5000 [0.3889; 0.6111]        2.0        
Gruber et al. (2019)             0.5865 [0.4979; 0.6711]        2.1        
Hiroyuki Asama et al. (2022)     0.5081 [0.4168; 0.5989]        2.1        
Hou et al. (2022)                0.4914 [0.4254; 0.5576]        2.1        
Ishizaki et al. (2023)           0.5000 [0.4247; 0.5753]        2.1        
Jin et al. (2020)                0.4790 [0.3866; 0.5725]        2.1        
Kays et al. (2018)               0.4906 [0.3506; 0.6316]        0.0       *
Kim et al. (2022)                0.5418 [0.4878; 0.5951]        2.1        
Kim In-Ho et al. (2021)          0.4064 [0.3450; 0.4699]        2.1        
Kurita et al. (2019)             0.5122 [0.3992; 0.6242]        2.0        
Masuda et al. (2023)             0.5000 [0.4205; 0.5795]        2.1        
Mortier et al. (2022)            0.2143 [0.1252; 0.3287]        1.9        
Nakajima et al. (2023)-1         0.3409 [0.2049; 0.4992]        1.8        
Najakima et al. (2023)-2         0.3239 [0.2176; 0.4455]        2.0        
Nakano et al. (2020)             0.4909 [0.3535; 0.6293]        1.9        
Ninomiya et al. (2017)           0.6415 [0.5806; 0.6993]        2.1        
Nowak et al. (2024)              0.5070 [0.4219; 0.5919]        2.1        
Okumura et al. (2015)            0.2783 [0.2214; 0.3410]        2.1        
Okumura et al. (2017)            0.3987 [0.3429; 0.4564]        2.1        
Özkul et al. (2022)              0.2957 [0.2142; 0.3879]        2.0        
Park et al. (2016)               0.8636 [0.7739; 0.9275]        1.9        
Peng et al. (2012)               0.2496 [0.2141; 0.2877]        2.2        
Peng et al. (2021)               0.1724 [0.1086; 0.2536]        2.0        
Rom et al. (2022)                0.2703 [0.1904; 0.3628]        2.0        
Ryu et al. (2020)                0.4599 [0.4175; 0.5026]        2.2        
Sato et al. (2021)               0.4821 [0.3867; 0.5785]        2.1        
Shen et al. (2023)               0.6156 [0.5759; 0.6543]        2.2        
Shimura et al. (2023)            0.6000 [0.4804; 0.7115]        2.0        
Sohal et al. (2024)              0.3556 [0.2574; 0.4635]        2.0        
Sugimoto et al. (2018)           0.6192 [0.5638; 0.6724]        2.1        
Suzuki et al. (2023)             0.4420 [0.3576; 0.5290]        2.1        
Tan et al. (2009)                0.5586 [0.4612; 0.6527]        2.0        
Tazeoglu et al. (2023)           0.4637 [0.3890; 0.5396]        2.1        
Ueumura et al. (2021)            0.4783 [0.3565; 0.6020]        2.0        
Van Dijk et al. (2017)           0.3333 [0.2661; 0.4060]        2.1        
Williet et al. (2021)            0.6962 [0.5825; 0.7947]        2.0        
Wu et al. (2019E)                0.1096 [0.0640; 0.1719]        1.9        
Wu et al. (2019W)                0.6644 [0.5816; 0.7403]        2.1        
Zhang et al. (2023)              0.4336 [0.3407; 0.5301]        2.1        

Number of studies: k = 49
Number of observations: o = 9156
Number of events: e = 3902

                     proportion           95%-CI
Random effects model     0.4496 [0.3977; 0.5026]

Quantifying heterogeneity:
 tau^2 = 0.5389 [0.3679; 0.8892]; tau = 0.7341 [0.6065; 0.9430]
 I^2 = 94.8% [93.8%; 95.6%]; H = 4.37 [4.00; 4.77]

Test of heterogeneity:
      Q d.f.  p-value
 916.69   48 < 0.0001

Details on meta-analytical method:
- Inverse variance method
- Restricted maximum-likelihood estimator for tau^2
- Q-Profile method for confidence interval of tau^2 and tau
- Logit transformation
- Clopper-Pearson confidence interval for individual studies


Sensitivity analysis excluding study: Kim et al. (2022) 
                             proportion           95%-CI %W(random) exclude
Amini et al. (2015)              0.1992 [0.1714; 0.2293]        2.2        
Basile et al. (2019)             0.7340 [0.6329; 0.8199]        2.0        
Beetz et al. (2022)              0.6311 [0.5303; 0.7241]        2.0        
Cai et al. (2022)                0.3304 [0.2456; 0.4243]        2.0        
Cho et al. (2021)                0.0970 [0.0659; 0.1363]        2.0        
Choi et al. (2015)               0.3326 [0.2908; 0.3766]        2.2        
Choi et al. (2018)               0.3333 [0.2650; 0.4073]        2.1        
Clement et al. (2023)            0.5909 [0.4325; 0.7366]        1.9        
Cloyd et al. (2018)              0.6299 [0.5398; 0.7139]        2.1        
Dalal et al. (2012)              0.6341 [0.4694; 0.7788]        1.8        
d'Engremont et al. (2021)        0.5612 [0.4573; 0.6613]        2.0        
Emori et al. (2022)              0.5000 [0.3889; 0.6111]        2.0        
Gruber et al. (2019)             0.5865 [0.4979; 0.6711]        2.1        
Hiroyuki Asama et al. (2022)     0.5081 [0.4168; 0.5989]        2.1        
Hou et al. (2022)                0.4914 [0.4254; 0.5576]        2.1        
Ishizaki et al. (2023)           0.5000 [0.4247; 0.5753]        2.1        
Jin et al. (2020)                0.4790 [0.3866; 0.5725]        2.1        
Kays et al. (2018)               0.4906 [0.3506; 0.6316]        1.9        
Kim et al. (2022)                0.5418 [0.4878; 0.5951]        0.0       *
Kim In-Ho et al. (2021)          0.4064 [0.3450; 0.4699]        2.1        
Kurita et al. (2019)             0.5122 [0.3992; 0.6242]        2.0        
Masuda et al. (2023)             0.5000 [0.4205; 0.5795]        2.1        
Mortier et al. (2022)            0.2143 [0.1252; 0.3287]        1.9        
Nakajima et al. (2023)-1         0.3409 [0.2049; 0.4992]        1.8        
Najakima et al. (2023)-2         0.3239 [0.2176; 0.4455]        2.0        
Nakano et al. (2020)             0.4909 [0.3535; 0.6293]        1.9        
Ninomiya et al. (2017)           0.6415 [0.5806; 0.6993]        2.1        
Nowak et al. (2024)              0.5070 [0.4219; 0.5919]        2.1        
Okumura et al. (2015)            0.2783 [0.2214; 0.3410]        2.1        
Okumura et al. (2017)            0.3987 [0.3429; 0.4564]        2.1        
Özkul et al. (2022)              0.2957 [0.2142; 0.3879]        2.0        
Park et al. (2016)               0.8636 [0.7739; 0.9275]        1.9        
Peng et al. (2012)               0.2496 [0.2141; 0.2877]        2.2        
Peng et al. (2021)               0.1724 [0.1086; 0.2536]        2.0        
Rom et al. (2022)                0.2703 [0.1904; 0.3628]        2.0        
Ryu et al. (2020)                0.4599 [0.4175; 0.5026]        2.2        
Sato et al. (2021)               0.4821 [0.3867; 0.5785]        2.1        
Shen et al. (2023)               0.6156 [0.5759; 0.6543]        2.2        
Shimura et al. (2023)            0.6000 [0.4804; 0.7115]        2.0        
Sohal et al. (2024)              0.3556 [0.2574; 0.4635]        2.0        
Sugimoto et al. (2018)           0.6192 [0.5638; 0.6724]        2.1        
Suzuki et al. (2023)             0.4420 [0.3576; 0.5290]        2.1        
Tan et al. (2009)                0.5586 [0.4612; 0.6527]        2.1        
Tazeoglu et al. (2023)           0.4637 [0.3890; 0.5396]        2.1        
Ueumura et al. (2021)            0.4783 [0.3565; 0.6020]        2.0        
Van Dijk et al. (2017)           0.3333 [0.2661; 0.4060]        2.1        
Williet et al. (2021)            0.6962 [0.5825; 0.7947]        2.0        
Wu et al. (2019E)                0.1096 [0.0640; 0.1719]        1.9        
Wu et al. (2019W)                0.6644 [0.5816; 0.7403]        2.1        
Zhang et al. (2023)              0.4336 [0.3407; 0.5301]        2.1        

Number of studies: k = 49
Number of observations: o = 8862
Number of events: e = 3740

                     proportion           95%-CI
Random effects model     0.4484 [0.3965; 0.5014]

Quantifying heterogeneity:
 tau^2 = 0.5375 [0.3660; 0.8854]; tau = 0.7331 [0.6050; 0.9409]
 I^2 = 94.7% [93.7%; 95.5%]; H = 4.34 [3.97; 4.73]

Test of heterogeneity:
      Q d.f.  p-value
 902.12   48 < 0.0001

Details on meta-analytical method:
- Inverse variance method
- Restricted maximum-likelihood estimator for tau^2
- Q-Profile method for confidence interval of tau^2 and tau
- Logit transformation
- Clopper-Pearson confidence interval for individual studies


Sensitivity analysis excluding study: Kim In-Ho et al. (2021) 
                             proportion           95%-CI %W(random) exclude
Amini et al. (2015)              0.1992 [0.1714; 0.2293]        2.2        
Basile et al. (2019)             0.7340 [0.6329; 0.8199]        2.0        
Beetz et al. (2022)              0.6311 [0.5303; 0.7241]        2.0        
Cai et al. (2022)                0.3304 [0.2456; 0.4243]        2.0        
Cho et al. (2021)                0.0970 [0.0659; 0.1363]        2.0        
Choi et al. (2015)               0.3326 [0.2908; 0.3766]        2.2        
Choi et al. (2018)               0.3333 [0.2650; 0.4073]        2.1        
Clement et al. (2023)            0.5909 [0.4325; 0.7366]        1.9        
Cloyd et al. (2018)              0.6299 [0.5398; 0.7139]        2.1        
Dalal et al. (2012)              0.6341 [0.4694; 0.7788]        1.8        
d'Engremont et al. (2021)        0.5612 [0.4573; 0.6613]        2.0        
Emori et al. (2022)              0.5000 [0.3889; 0.6111]        2.0        
Gruber et al. (2019)             0.5865 [0.4979; 0.6711]        2.1        
Hiroyuki Asama et al. (2022)     0.5081 [0.4168; 0.5989]        2.1        
Hou et al. (2022)                0.4914 [0.4254; 0.5576]        2.1        
Ishizaki et al. (2023)           0.5000 [0.4247; 0.5753]        2.1        
Jin et al. (2020)                0.4790 [0.3866; 0.5725]        2.1        
Kays et al. (2018)               0.4906 [0.3506; 0.6316]        1.9        
Kim et al. (2022)                0.5418 [0.4878; 0.5951]        2.1        
Kim In-Ho et al. (2021)          0.4064 [0.3450; 0.4699]        0.0       *
Kurita et al. (2019)             0.5122 [0.3992; 0.6242]        2.0        
Masuda et al. (2023)             0.5000 [0.4205; 0.5795]        2.1        
Mortier et al. (2022)            0.2143 [0.1252; 0.3287]        1.9        
Nakajima et al. (2023)-1         0.3409 [0.2049; 0.4992]        1.8        
Najakima et al. (2023)-2         0.3239 [0.2176; 0.4455]        2.0        
Nakano et al. (2020)             0.4909 [0.3535; 0.6293]        1.9        
Ninomiya et al. (2017)           0.6415 [0.5806; 0.6993]        2.1        
Nowak et al. (2024)              0.5070 [0.4219; 0.5919]        2.1        
Okumura et al. (2015)            0.2783 [0.2214; 0.3410]        2.1        
Okumura et al. (2017)            0.3987 [0.3429; 0.4564]        2.1        
Özkul et al. (2022)              0.2957 [0.2142; 0.3879]        2.0        
Park et al. (2016)               0.8636 [0.7739; 0.9275]        1.9        
Peng et al. (2012)               0.2496 [0.2141; 0.2877]        2.2        
Peng et al. (2021)               0.1724 [0.1086; 0.2536]        2.0        
Rom et al. (2022)                0.2703 [0.1904; 0.3628]        2.0        
Ryu et al. (2020)                0.4599 [0.4175; 0.5026]        2.2        
Sato et al. (2021)               0.4821 [0.3867; 0.5785]        2.1        
Shen et al. (2023)               0.6156 [0.5759; 0.6543]        2.2        
Shimura et al. (2023)            0.6000 [0.4804; 0.7115]        2.0        
Sohal et al. (2024)              0.3556 [0.2574; 0.4635]        2.0        
Sugimoto et al. (2018)           0.6192 [0.5638; 0.6724]        2.1        
Suzuki et al. (2023)             0.4420 [0.3576; 0.5290]        2.1        
Tan et al. (2009)                0.5586 [0.4612; 0.6527]        2.1        
Tazeoglu et al. (2023)           0.4637 [0.3890; 0.5396]        2.1        
Ueumura et al. (2021)            0.4783 [0.3565; 0.6020]        2.0        
Van Dijk et al. (2017)           0.3333 [0.2661; 0.4060]        2.1        
Williet et al. (2021)            0.6962 [0.5825; 0.7947]        2.0        
Wu et al. (2019E)                0.1096 [0.0640; 0.1719]        1.9        
Wu et al. (2019W)                0.6644 [0.5816; 0.7403]        2.1        
Zhang et al. (2023)              0.4336 [0.3407; 0.5301]        2.1        

Number of studies: k = 49
Number of observations: o = 8958
Number of events: e = 3826

                     proportion           95%-CI
Random effects model     0.4513 [0.3992; 0.5045]

Quantifying heterogeneity:
 tau^2 = 0.5399 [0.3677; 0.8889]; tau = 0.7348 [0.6064; 0.9428]
 I^2 = 94.8% [93.8%; 95.6%]; H = 4.37 [4.00; 4.77]

Test of heterogeneity:
      Q d.f.  p-value
 916.08   48 < 0.0001

Details on meta-analytical method:
- Inverse variance method
- Restricted maximum-likelihood estimator for tau^2
- Q-Profile method for confidence interval of tau^2 and tau
- Logit transformation
- Clopper-Pearson confidence interval for individual studies


Sensitivity analysis excluding study: Kurita et al. (2019) 
                             proportion           95%-CI %W(random) exclude
Amini et al. (2015)              0.1992 [0.1714; 0.2293]        2.2        
Basile et al. (2019)             0.7340 [0.6329; 0.8199]        2.0        
Beetz et al. (2022)              0.6311 [0.5303; 0.7241]        2.0        
Cai et al. (2022)                0.3304 [0.2456; 0.4243]        2.0        
Cho et al. (2021)                0.0970 [0.0659; 0.1363]        2.0        
Choi et al. (2015)               0.3326 [0.2908; 0.3766]        2.2        
Choi et al. (2018)               0.3333 [0.2650; 0.4073]        2.1        
Clement et al. (2023)            0.5909 [0.4325; 0.7366]        1.9        
Cloyd et al. (2018)              0.6299 [0.5398; 0.7139]        2.1        
Dalal et al. (2012)              0.6341 [0.4694; 0.7788]        1.8        
d'Engremont et al. (2021)        0.5612 [0.4573; 0.6613]        2.0        
Emori et al. (2022)              0.5000 [0.3889; 0.6111]        2.0        
Gruber et al. (2019)             0.5865 [0.4979; 0.6711]        2.1        
Hiroyuki Asama et al. (2022)     0.5081 [0.4168; 0.5989]        2.1        
Hou et al. (2022)                0.4914 [0.4254; 0.5576]        2.1        
Ishizaki et al. (2023)           0.5000 [0.4247; 0.5753]        2.1        
Jin et al. (2020)                0.4790 [0.3866; 0.5725]        2.1        
Kays et al. (2018)               0.4906 [0.3506; 0.6316]        1.9        
Kim et al. (2022)                0.5418 [0.4878; 0.5951]        2.1        
Kim In-Ho et al. (2021)          0.4064 [0.3450; 0.4699]        2.1        
Kurita et al. (2019)             0.5122 [0.3992; 0.6242]        0.0       *
Masuda et al. (2023)             0.5000 [0.4205; 0.5795]        2.1        
Mortier et al. (2022)            0.2143 [0.1252; 0.3287]        1.9        
Nakajima et al. (2023)-1         0.3409 [0.2049; 0.4992]        1.8        
Najakima et al. (2023)-2         0.3239 [0.2176; 0.4455]        2.0        
Nakano et al. (2020)             0.4909 [0.3535; 0.6293]        1.9        
Ninomiya et al. (2017)           0.6415 [0.5806; 0.6993]        2.1        
Nowak et al. (2024)              0.5070 [0.4219; 0.5919]        2.1        
Okumura et al. (2015)            0.2783 [0.2214; 0.3410]        2.1        
Okumura et al. (2017)            0.3987 [0.3429; 0.4564]        2.1        
Özkul et al. (2022)              0.2957 [0.2142; 0.3879]        2.0        
Park et al. (2016)               0.8636 [0.7739; 0.9275]        1.9        
Peng et al. (2012)               0.2496 [0.2141; 0.2877]        2.2        
Peng et al. (2021)               0.1724 [0.1086; 0.2536]        2.0        
Rom et al. (2022)                0.2703 [0.1904; 0.3628]        2.0        
Ryu et al. (2020)                0.4599 [0.4175; 0.5026]        2.2        
Sato et al. (2021)               0.4821 [0.3867; 0.5785]        2.1        
Shen et al. (2023)               0.6156 [0.5759; 0.6543]        2.2        
Shimura et al. (2023)            0.6000 [0.4804; 0.7115]        2.0        
Sohal et al. (2024)              0.3556 [0.2574; 0.4635]        2.0        
Sugimoto et al. (2018)           0.6192 [0.5638; 0.6724]        2.1        
Suzuki et al. (2023)             0.4420 [0.3576; 0.5290]        2.1        
Tan et al. (2009)                0.5586 [0.4612; 0.6527]        2.1        
Tazeoglu et al. (2023)           0.4637 [0.3890; 0.5396]        2.1        
Ueumura et al. (2021)            0.4783 [0.3565; 0.6020]        2.0        
Van Dijk et al. (2017)           0.3333 [0.2661; 0.4060]        2.1        
Williet et al. (2021)            0.6962 [0.5825; 0.7947]        2.0        
Wu et al. (2019E)                0.1096 [0.0640; 0.1719]        1.9        
Wu et al. (2019W)                0.6644 [0.5816; 0.7403]        2.1        
Zhang et al. (2023)              0.4336 [0.3407; 0.5301]        2.1        

Number of studies: k = 49
Number of observations: o = 9127
Number of events: e = 3886

                     proportion           95%-CI
Random effects model     0.4491 [0.3972; 0.5022]

Quantifying heterogeneity:
 tau^2 = 0.5386 [0.3673; 0.8880]; tau = 0.7339 [0.6061; 0.9423]
 I^2 = 94.8% [93.8%; 95.6%]; H = 4.37 [4.00; 4.77]

Test of heterogeneity:
      Q d.f.  p-value
 915.49   48 < 0.0001

Details on meta-analytical method:
- Inverse variance method
- Restricted maximum-likelihood estimator for tau^2
- Q-Profile method for confidence interval of tau^2 and tau
- Logit transformation
- Clopper-Pearson confidence interval for individual studies


Sensitivity analysis excluding study: Masuda et al. (2023) 
                             proportion           95%-CI %W(random) exclude
Amini et al. (2015)              0.1992 [0.1714; 0.2293]        2.2        
Basile et al. (2019)             0.7340 [0.6329; 0.8199]        2.0        
Beetz et al. (2022)              0.6311 [0.5303; 0.7241]        2.0        
Cai et al. (2022)                0.3304 [0.2456; 0.4243]        2.0        
Cho et al. (2021)                0.0970 [0.0659; 0.1363]        2.0        
Choi et al. (2015)               0.3326 [0.2908; 0.3766]        2.2        
Choi et al. (2018)               0.3333 [0.2650; 0.4073]        2.1        
Clement et al. (2023)            0.5909 [0.4325; 0.7366]        1.9        
Cloyd et al. (2018)              0.6299 [0.5398; 0.7139]        2.1        
Dalal et al. (2012)              0.6341 [0.4694; 0.7788]        1.8        
d'Engremont et al. (2021)        0.5612 [0.4573; 0.6613]        2.0        
Emori et al. (2022)              0.5000 [0.3889; 0.6111]        2.0        
Gruber et al. (2019)             0.5865 [0.4979; 0.6711]        2.1        
Hiroyuki Asama et al. (2022)     0.5081 [0.4168; 0.5989]        2.1        
Hou et al. (2022)                0.4914 [0.4254; 0.5576]        2.1        
Ishizaki et al. (2023)           0.5000 [0.4247; 0.5753]        2.1        
Jin et al. (2020)                0.4790 [0.3866; 0.5725]        2.1        
Kays et al. (2018)               0.4906 [0.3506; 0.6316]        1.9        
Kim et al. (2022)                0.5418 [0.4878; 0.5951]        2.1        
Kim In-Ho et al. (2021)          0.4064 [0.3450; 0.4699]        2.1        
Kurita et al. (2019)             0.5122 [0.3992; 0.6242]        2.0        
Masuda et al. (2023)             0.5000 [0.4205; 0.5795]        0.0       *
Mortier et al. (2022)            0.2143 [0.1252; 0.3287]        1.9        
Nakajima et al. (2023)-1         0.3409 [0.2049; 0.4992]        1.8        
Najakima et al. (2023)-2         0.3239 [0.2176; 0.4455]        2.0        
Nakano et al. (2020)             0.4909 [0.3535; 0.6293]        1.9        
Ninomiya et al. (2017)           0.6415 [0.5806; 0.6993]        2.1        
Nowak et al. (2024)              0.5070 [0.4219; 0.5919]        2.1        
Okumura et al. (2015)            0.2783 [0.2214; 0.3410]        2.1        
Okumura et al. (2017)            0.3987 [0.3429; 0.4564]        2.1        
Özkul et al. (2022)              0.2957 [0.2142; 0.3879]        2.0        
Park et al. (2016)               0.8636 [0.7739; 0.9275]        1.9        
Peng et al. (2012)               0.2496 [0.2141; 0.2877]        2.2        
Peng et al. (2021)               0.1724 [0.1086; 0.2536]        2.0        
Rom et al. (2022)                0.2703 [0.1904; 0.3628]        2.0        
Ryu et al. (2020)                0.4599 [0.4175; 0.5026]        2.2        
Sato et al. (2021)               0.4821 [0.3867; 0.5785]        2.1        
Shen et al. (2023)               0.6156 [0.5759; 0.6543]        2.2        
Shimura et al. (2023)            0.6000 [0.4804; 0.7115]        2.0        
Sohal et al. (2024)              0.3556 [0.2574; 0.4635]        2.0        
Sugimoto et al. (2018)           0.6192 [0.5638; 0.6724]        2.1        
Suzuki et al. (2023)             0.4420 [0.3576; 0.5290]        2.1        
Tan et al. (2009)                0.5586 [0.4612; 0.6527]        2.1        
Tazeoglu et al. (2023)           0.4637 [0.3890; 0.5396]        2.1        
Ueumura et al. (2021)            0.4783 [0.3565; 0.6020]        2.0        
Van Dijk et al. (2017)           0.3333 [0.2661; 0.4060]        2.1        
Williet et al. (2021)            0.6962 [0.5825; 0.7947]        2.0        
Wu et al. (2019E)                0.1096 [0.0640; 0.1719]        1.9        
Wu et al. (2019W)                0.6644 [0.5816; 0.7403]        2.1        
Zhang et al. (2023)              0.4336 [0.3407; 0.5301]        2.1        

Number of studies: k = 49
Number of observations: o = 9047
Number of events: e = 3847

                     proportion           95%-CI
Random effects model     0.4493 [0.3973; 0.5024]

Quantifying heterogeneity:
 tau^2 = 0.5396 [0.3676; 0.8887]; tau = 0.7345 [0.6063; 0.9427]
 I^2 = 94.8% [93.8%; 95.6%]; H = 4.37 [4.00; 4.76]

Test of heterogeneity:
      Q d.f.  p-value
 914.82   48 < 0.0001

Details on meta-analytical method:
- Inverse variance method
- Restricted maximum-likelihood estimator for tau^2
- Q-Profile method for confidence interval of tau^2 and tau
- Logit transformation
- Clopper-Pearson confidence interval for individual studies


Sensitivity analysis excluding study: Mortier et al. (2022) 
                             proportion           95%-CI %W(random) exclude
Amini et al. (2015)              0.1992 [0.1714; 0.2293]        2.2        
Basile et al. (2019)             0.7340 [0.6329; 0.8199]        2.0        
Beetz et al. (2022)              0.6311 [0.5303; 0.7241]        2.0        
Cai et al. (2022)                0.3304 [0.2456; 0.4243]        2.0        
Cho et al. (2021)                0.0970 [0.0659; 0.1363]        2.0        
Choi et al. (2015)               0.3326 [0.2908; 0.3766]        2.2        
Choi et al. (2018)               0.3333 [0.2650; 0.4073]        2.1        
Clement et al. (2023)            0.5909 [0.4325; 0.7366]        1.9        
Cloyd et al. (2018)              0.6299 [0.5398; 0.7139]        2.1        
Dalal et al. (2012)              0.6341 [0.4694; 0.7788]        1.8        
d'Engremont et al. (2021)        0.5612 [0.4573; 0.6613]        2.0        
Emori et al. (2022)              0.5000 [0.3889; 0.6111]        2.0        
Gruber et al. (2019)             0.5865 [0.4979; 0.6711]        2.1        
Hiroyuki Asama et al. (2022)     0.5081 [0.4168; 0.5989]        2.1        
Hou et al. (2022)                0.4914 [0.4254; 0.5576]        2.1        
Ishizaki et al. (2023)           0.5000 [0.4247; 0.5753]        2.1        
Jin et al. (2020)                0.4790 [0.3866; 0.5725]        2.1        
Kays et al. (2018)               0.4906 [0.3506; 0.6316]        1.9        
Kim et al. (2022)                0.5418 [0.4878; 0.5951]        2.1        
Kim In-Ho et al. (2021)          0.4064 [0.3450; 0.4699]        2.1        
Kurita et al. (2019)             0.5122 [0.3992; 0.6242]        2.0        
Masuda et al. (2023)             0.5000 [0.4205; 0.5795]        2.1        
Mortier et al. (2022)            0.2143 [0.1252; 0.3287]        0.0       *
Nakajima et al. (2023)-1         0.3409 [0.2049; 0.4992]        1.8        
Najakima et al. (2023)-2         0.3239 [0.2176; 0.4455]        2.0        
Nakano et al. (2020)             0.4909 [0.3535; 0.6293]        1.9        
Ninomiya et al. (2017)           0.6415 [0.5806; 0.6993]        2.1        
Nowak et al. (2024)              0.5070 [0.4219; 0.5919]        2.1        
Okumura et al. (2015)            0.2783 [0.2214; 0.3410]        2.1        
Okumura et al. (2017)            0.3987 [0.3429; 0.4564]        2.1        
Özkul et al. (2022)              0.2957 [0.2142; 0.3879]        2.0        
Park et al. (2016)               0.8636 [0.7739; 0.9275]        1.8        
Peng et al. (2012)               0.2496 [0.2141; 0.2877]        2.2        
Peng et al. (2021)               0.1724 [0.1086; 0.2536]        2.0        
Rom et al. (2022)                0.2703 [0.1904; 0.3628]        2.0        
Ryu et al. (2020)                0.4599 [0.4175; 0.5026]        2.2        
Sato et al. (2021)               0.4821 [0.3867; 0.5785]        2.1        
Shen et al. (2023)               0.6156 [0.5759; 0.6543]        2.2        
Shimura et al. (2023)            0.6000 [0.4804; 0.7115]        2.0        
Sohal et al. (2024)              0.3556 [0.2574; 0.4635]        2.0        
Sugimoto et al. (2018)           0.6192 [0.5638; 0.6724]        2.1        
Suzuki et al. (2023)             0.4420 [0.3576; 0.5290]        2.1        
Tan et al. (2009)                0.5586 [0.4612; 0.6527]        2.0        
Tazeoglu et al. (2023)           0.4637 [0.3890; 0.5396]        2.1        
Ueumura et al. (2021)            0.4783 [0.3565; 0.6020]        2.0        
Van Dijk et al. (2017)           0.3333 [0.2661; 0.4060]        2.1        
Williet et al. (2021)            0.6962 [0.5825; 0.7947]        2.0        
Wu et al. (2019E)                0.1096 [0.0640; 0.1719]        1.9        
Wu et al. (2019W)                0.6644 [0.5816; 0.7403]        2.1        
Zhang et al. (2023)              0.4336 [0.3407; 0.5301]        2.1        

Number of studies: k = 49
Number of observations: o = 9139
Number of events: e = 3913

                     proportion           95%-CI
Random effects model     0.4555 [0.4044; 0.5075]

Quantifying heterogeneity:
 tau^2 = 0.5166 [0.3519; 0.8512]; tau = 0.7188 [0.5932; 0.9226]
 I^2 = 94.7% [93.7%; 95.5%]; H = 4.34 [3.98; 4.74]

Test of heterogeneity:
      Q d.f.  p-value
 904.00   48 < 0.0001

Details on meta-analytical method:
- Inverse variance method
- Restricted maximum-likelihood estimator for tau^2
- Q-Profile method for confidence interval of tau^2 and tau
- Logit transformation
- Clopper-Pearson confidence interval for individual studies


Sensitivity analysis excluding study: Nakajima et al. (2023)-1 
                             proportion           95%-CI %W(random) exclude
Amini et al. (2015)              0.1992 [0.1714; 0.2293]        2.2        
Basile et al. (2019)             0.7340 [0.6329; 0.8199]        2.0        
Beetz et al. (2022)              0.6311 [0.5303; 0.7241]        2.0        
Cai et al. (2022)                0.3304 [0.2456; 0.4243]        2.0        
Cho et al. (2021)                0.0970 [0.0659; 0.1363]        2.0        
Choi et al. (2015)               0.3326 [0.2908; 0.3766]        2.2        
Choi et al. (2018)               0.3333 [0.2650; 0.4073]        2.1        
Clement et al. (2023)            0.5909 [0.4325; 0.7366]        1.9        
Cloyd et al. (2018)              0.6299 [0.5398; 0.7139]        2.1        
Dalal et al. (2012)              0.6341 [0.4694; 0.7788]        1.8        
d'Engremont et al. (2021)        0.5612 [0.4573; 0.6613]        2.0        
Emori et al. (2022)              0.5000 [0.3889; 0.6111]        2.0        
Gruber et al. (2019)             0.5865 [0.4979; 0.6711]        2.1        
Hiroyuki Asama et al. (2022)     0.5081 [0.4168; 0.5989]        2.1        
Hou et al. (2022)                0.4914 [0.4254; 0.5576]        2.1        
Ishizaki et al. (2023)           0.5000 [0.4247; 0.5753]        2.1        
Jin et al. (2020)                0.4790 [0.3866; 0.5725]        2.1        
Kays et al. (2018)               0.4906 [0.3506; 0.6316]        1.9        
Kim et al. (2022)                0.5418 [0.4878; 0.5951]        2.1        
Kim In-Ho et al. (2021)          0.4064 [0.3450; 0.4699]        2.1        
Kurita et al. (2019)             0.5122 [0.3992; 0.6242]        2.0        
Masuda et al. (2023)             0.5000 [0.4205; 0.5795]        2.1        
Mortier et al. (2022)            0.2143 [0.1252; 0.3287]        1.9        
Nakajima et al. (2023)-1         0.3409 [0.2049; 0.4992]        0.0       *
Najakima et al. (2023)-2         0.3239 [0.2176; 0.4455]        2.0        
Nakano et al. (2020)             0.4909 [0.3535; 0.6293]        1.9        
Ninomiya et al. (2017)           0.6415 [0.5806; 0.6993]        2.1        
Nowak et al. (2024)              0.5070 [0.4219; 0.5919]        2.1        
Okumura et al. (2015)            0.2783 [0.2214; 0.3410]        2.1        
Okumura et al. (2017)            0.3987 [0.3429; 0.4564]        2.1        
Özkul et al. (2022)              0.2957 [0.2142; 0.3879]        2.0        
Park et al. (2016)               0.8636 [0.7739; 0.9275]        1.9        
Peng et al. (2012)               0.2496 [0.2141; 0.2877]        2.1        
Peng et al. (2021)               0.1724 [0.1086; 0.2536]        2.0        
Rom et al. (2022)                0.2703 [0.1904; 0.3628]        2.0        
Ryu et al. (2020)                0.4599 [0.4175; 0.5026]        2.2        
Sato et al. (2021)               0.4821 [0.3867; 0.5785]        2.1        
Shen et al. (2023)               0.6156 [0.5759; 0.6543]        2.2        
Shimura et al. (2023)            0.6000 [0.4804; 0.7115]        2.0        
Sohal et al. (2024)              0.3556 [0.2574; 0.4635]        2.0        
Sugimoto et al. (2018)           0.6192 [0.5638; 0.6724]        2.1        
Suzuki et al. (2023)             0.4420 [0.3576; 0.5290]        2.1        
Tan et al. (2009)                0.5586 [0.4612; 0.6527]        2.0        
Tazeoglu et al. (2023)           0.4637 [0.3890; 0.5396]        2.1        
Ueumura et al. (2021)            0.4783 [0.3565; 0.6020]        2.0        
Van Dijk et al. (2017)           0.3333 [0.2661; 0.4060]        2.1        
Williet et al. (2021)            0.6962 [0.5825; 0.7947]        2.0        
Wu et al. (2019E)                0.1096 [0.0640; 0.1719]        1.9        
Wu et al. (2019W)                0.6644 [0.5816; 0.7403]        2.1        
Zhang et al. (2023)              0.4336 [0.3407; 0.5301]        2.1        

Number of studies: k = 49
Number of observations: o = 9165
Number of events: e = 3913

                     proportion           95%-CI
Random effects model     0.4524 [0.4006; 0.5053]

Quantifying heterogeneity:
 tau^2 = 0.5353 [0.3655; 0.8833]; tau = 0.7316 [0.6045; 0.9398]
 I^2 = 94.8% [93.8%; 95.6%]; H = 4.37 [4.00; 4.77]

Test of heterogeneity:
      Q d.f.  p-value
 915.52   48 < 0.0001

Details on meta-analytical method:
- Inverse variance method
- Restricted maximum-likelihood estimator for tau^2
- Q-Profile method for confidence interval of tau^2 and tau
- Logit transformation
- Clopper-Pearson confidence interval for individual studies


Sensitivity analysis excluding study: Najakima et al. (2023)-2 
                             proportion           95%-CI %W(random) exclude
Amini et al. (2015)              0.1992 [0.1714; 0.2293]        2.2        
Basile et al. (2019)             0.7340 [0.6329; 0.8199]        2.0        
Beetz et al. (2022)              0.6311 [0.5303; 0.7241]        2.0        
Cai et al. (2022)                0.3304 [0.2456; 0.4243]        2.0        
Cho et al. (2021)                0.0970 [0.0659; 0.1363]        2.0        
Choi et al. (2015)               0.3326 [0.2908; 0.3766]        2.2        
Choi et al. (2018)               0.3333 [0.2650; 0.4073]        2.1        
Clement et al. (2023)            0.5909 [0.4325; 0.7366]        1.9        
Cloyd et al. (2018)              0.6299 [0.5398; 0.7139]        2.1        
Dalal et al. (2012)              0.6341 [0.4694; 0.7788]        1.8        
d'Engremont et al. (2021)        0.5612 [0.4573; 0.6613]        2.0        
Emori et al. (2022)              0.5000 [0.3889; 0.6111]        2.0        
Gruber et al. (2019)             0.5865 [0.4979; 0.6711]        2.1        
Hiroyuki Asama et al. (2022)     0.5081 [0.4168; 0.5989]        2.1        
Hou et al. (2022)                0.4914 [0.4254; 0.5576]        2.1        
Ishizaki et al. (2023)           0.5000 [0.4247; 0.5753]        2.1        
Jin et al. (2020)                0.4790 [0.3866; 0.5725]        2.1        
Kays et al. (2018)               0.4906 [0.3506; 0.6316]        1.9        
Kim et al. (2022)                0.5418 [0.4878; 0.5951]        2.1        
Kim In-Ho et al. (2021)          0.4064 [0.3450; 0.4699]        2.1        
Kurita et al. (2019)             0.5122 [0.3992; 0.6242]        2.0        
Masuda et al. (2023)             0.5000 [0.4205; 0.5795]        2.1        
Mortier et al. (2022)            0.2143 [0.1252; 0.3287]        1.9        
Nakajima et al. (2023)-1         0.3409 [0.2049; 0.4992]        1.8        
Najakima et al. (2023)-2         0.3239 [0.2176; 0.4455]        0.0       *
Nakano et al. (2020)             0.4909 [0.3535; 0.6293]        1.9        
Ninomiya et al. (2017)           0.6415 [0.5806; 0.6993]        2.1        
Nowak et al. (2024)              0.5070 [0.4219; 0.5919]        2.1        
Okumura et al. (2015)            0.2783 [0.2214; 0.3410]        2.1        
Okumura et al. (2017)            0.3987 [0.3429; 0.4564]        2.1        
Özkul et al. (2022)              0.2957 [0.2142; 0.3879]        2.0        
Park et al. (2016)               0.8636 [0.7739; 0.9275]        1.9        
Peng et al. (2012)               0.2496 [0.2141; 0.2877]        2.2        
Peng et al. (2021)               0.1724 [0.1086; 0.2536]        2.0        
Rom et al. (2022)                0.2703 [0.1904; 0.3628]        2.0        
Ryu et al. (2020)                0.4599 [0.4175; 0.5026]        2.2        
Sato et al. (2021)               0.4821 [0.3867; 0.5785]        2.1        
Shen et al. (2023)               0.6156 [0.5759; 0.6543]        2.2        
Shimura et al. (2023)            0.6000 [0.4804; 0.7115]        2.0        
Sohal et al. (2024)              0.3556 [0.2574; 0.4635]        2.0        
Sugimoto et al. (2018)           0.6192 [0.5638; 0.6724]        2.1        
Suzuki et al. (2023)             0.4420 [0.3576; 0.5290]        2.1        
Tan et al. (2009)                0.5586 [0.4612; 0.6527]        2.1        
Tazeoglu et al. (2023)           0.4637 [0.3890; 0.5396]        2.1        
Ueumura et al. (2021)            0.4783 [0.3565; 0.6020]        2.0        
Van Dijk et al. (2017)           0.3333 [0.2661; 0.4060]        2.1        
Williet et al. (2021)            0.6962 [0.5825; 0.7947]        2.0        
Wu et al. (2019E)                0.1096 [0.0640; 0.1719]        1.9        
Wu et al. (2019W)                0.6644 [0.5816; 0.7403]        2.1        
Zhang et al. (2023)              0.4336 [0.3407; 0.5301]        2.1        

Number of studies: k = 49
Number of observations: o = 9138
Number of events: e = 3905

                     proportion           95%-CI
Random effects model     0.4529 [0.4011; 0.5058]

Quantifying heterogeneity:
 tau^2 = 0.5339 [0.3642; 0.8805]; tau = 0.7307 [0.6035; 0.9384]
 I^2 = 94.7% [93.7%; 95.6%]; H = 4.36 [4.00; 4.76]

Test of heterogeneity:
      Q d.f.  p-value
 913.43   48 < 0.0001

Details on meta-analytical method:
- Inverse variance method
- Restricted maximum-likelihood estimator for tau^2
- Q-Profile method for confidence interval of tau^2 and tau
- Logit transformation
- Clopper-Pearson confidence interval for individual studies


Sensitivity analysis excluding study: Nakano et al. (2020) 
                             proportion           95%-CI %W(random) exclude
Amini et al. (2015)              0.1992 [0.1714; 0.2293]        2.2        
Basile et al. (2019)             0.7340 [0.6329; 0.8199]        2.0        
Beetz et al. (2022)              0.6311 [0.5303; 0.7241]        2.0        
Cai et al. (2022)                0.3304 [0.2456; 0.4243]        2.0        
Cho et al. (2021)                0.0970 [0.0659; 0.1363]        2.0        
Choi et al. (2015)               0.3326 [0.2908; 0.3766]        2.2        
Choi et al. (2018)               0.3333 [0.2650; 0.4073]        2.1        
Clement et al. (2023)            0.5909 [0.4325; 0.7366]        1.9        
Cloyd et al. (2018)              0.6299 [0.5398; 0.7139]        2.1        
Dalal et al. (2012)              0.6341 [0.4694; 0.7788]        1.8        
d'Engremont et al. (2021)        0.5612 [0.4573; 0.6613]        2.0        
Emori et al. (2022)              0.5000 [0.3889; 0.6111]        2.0        
Gruber et al. (2019)             0.5865 [0.4979; 0.6711]        2.1        
Hiroyuki Asama et al. (2022)     0.5081 [0.4168; 0.5989]        2.1        
Hou et al. (2022)                0.4914 [0.4254; 0.5576]        2.1        
Ishizaki et al. (2023)           0.5000 [0.4247; 0.5753]        2.1        
Jin et al. (2020)                0.4790 [0.3866; 0.5725]        2.1        
Kays et al. (2018)               0.4906 [0.3506; 0.6316]        1.9        
Kim et al. (2022)                0.5418 [0.4878; 0.5951]        2.1        
Kim In-Ho et al. (2021)          0.4064 [0.3450; 0.4699]        2.1        
Kurita et al. (2019)             0.5122 [0.3992; 0.6242]        2.0        
Masuda et al. (2023)             0.5000 [0.4205; 0.5795]        2.1        
Mortier et al. (2022)            0.2143 [0.1252; 0.3287]        1.9        
Nakajima et al. (2023)-1         0.3409 [0.2049; 0.4992]        1.8        
Najakima et al. (2023)-2         0.3239 [0.2176; 0.4455]        2.0        
Nakano et al. (2020)             0.4909 [0.3535; 0.6293]        0.0       *
Ninomiya et al. (2017)           0.6415 [0.5806; 0.6993]        2.1        
Nowak et al. (2024)              0.5070 [0.4219; 0.5919]        2.1        
Okumura et al. (2015)            0.2783 [0.2214; 0.3410]        2.1        
Okumura et al. (2017)            0.3987 [0.3429; 0.4564]        2.1        
Özkul et al. (2022)              0.2957 [0.2142; 0.3879]        2.0        
Park et al. (2016)               0.8636 [0.7739; 0.9275]        1.9        
Peng et al. (2012)               0.2496 [0.2141; 0.2877]        2.2        
Peng et al. (2021)               0.1724 [0.1086; 0.2536]        2.0        
Rom et al. (2022)                0.2703 [0.1904; 0.3628]        2.0        
Ryu et al. (2020)                0.4599 [0.4175; 0.5026]        2.2        
Sato et al. (2021)               0.4821 [0.3867; 0.5785]        2.1        
Shen et al. (2023)               0.6156 [0.5759; 0.6543]        2.2        
Shimura et al. (2023)            0.6000 [0.4804; 0.7115]        2.0        
Sohal et al. (2024)              0.3556 [0.2574; 0.4635]        2.0        
Sugimoto et al. (2018)           0.6192 [0.5638; 0.6724]        2.1        
Suzuki et al. (2023)             0.4420 [0.3576; 0.5290]        2.1        
Tan et al. (2009)                0.5586 [0.4612; 0.6527]        2.1        
Tazeoglu et al. (2023)           0.4637 [0.3890; 0.5396]        2.1        
Ueumura et al. (2021)            0.4783 [0.3565; 0.6020]        2.0        
Van Dijk et al. (2017)           0.3333 [0.2661; 0.4060]        2.1        
Williet et al. (2021)            0.6962 [0.5825; 0.7947]        2.0        
Wu et al. (2019E)                0.1096 [0.0640; 0.1719]        1.9        
Wu et al. (2019W)                0.6644 [0.5816; 0.7403]        2.1        
Zhang et al. (2023)              0.4336 [0.3407; 0.5301]        2.1        

Number of studies: k = 49
Number of observations: o = 9154
Number of events: e = 3901

                     proportion           95%-CI
Random effects model     0.4496 [0.3976; 0.5026]

Quantifying heterogeneity:
 tau^2 = 0.5390 [0.3679; 0.8892]; tau = 0.7341 [0.6065; 0.9429]
 I^2 = 94.8% [93.8%; 95.6%]; H = 4.37 [4.00; 4.77]

Test of heterogeneity:
      Q d.f.  p-value
 916.66   48 < 0.0001

Details on meta-analytical method:
- Inverse variance method
- Restricted maximum-likelihood estimator for tau^2
- Q-Profile method for confidence interval of tau^2 and tau
- Logit transformation
- Clopper-Pearson confidence interval for individual studies


Sensitivity analysis excluding study: Ninomiya et al. (2017) 
                             proportion           95%-CI %W(random) exclude
Amini et al. (2015)              0.1992 [0.1714; 0.2293]        2.2        
Basile et al. (2019)             0.7340 [0.6329; 0.8199]        2.0        
Beetz et al. (2022)              0.6311 [0.5303; 0.7241]        2.0        
Cai et al. (2022)                0.3304 [0.2456; 0.4243]        2.0        
Cho et al. (2021)                0.0970 [0.0659; 0.1363]        2.0        
Choi et al. (2015)               0.3326 [0.2908; 0.3766]        2.2        
Choi et al. (2018)               0.3333 [0.2650; 0.4073]        2.1        
Clement et al. (2023)            0.5909 [0.4325; 0.7366]        1.9        
Cloyd et al. (2018)              0.6299 [0.5398; 0.7139]        2.1        
Dalal et al. (2012)              0.6341 [0.4694; 0.7788]        1.8        
d'Engremont et al. (2021)        0.5612 [0.4573; 0.6613]        2.0        
Emori et al. (2022)              0.5000 [0.3889; 0.6111]        2.0        
Gruber et al. (2019)             0.5865 [0.4979; 0.6711]        2.1        
Hiroyuki Asama et al. (2022)     0.5081 [0.4168; 0.5989]        2.1        
Hou et al. (2022)                0.4914 [0.4254; 0.5576]        2.1        
Ishizaki et al. (2023)           0.5000 [0.4247; 0.5753]        2.1        
Jin et al. (2020)                0.4790 [0.3866; 0.5725]        2.1        
Kays et al. (2018)               0.4906 [0.3506; 0.6316]        1.9        
Kim et al. (2022)                0.5418 [0.4878; 0.5951]        2.1        
Kim In-Ho et al. (2021)          0.4064 [0.3450; 0.4699]        2.1        
Kurita et al. (2019)             0.5122 [0.3992; 0.6242]        2.0        
Masuda et al. (2023)             0.5000 [0.4205; 0.5795]        2.1        
Mortier et al. (2022)            0.2143 [0.1252; 0.3287]        1.9        
Nakajima et al. (2023)-1         0.3409 [0.2049; 0.4992]        1.8        
Najakima et al. (2023)-2         0.3239 [0.2176; 0.4455]        2.0        
Nakano et al. (2020)             0.4909 [0.3535; 0.6293]        1.9        
Ninomiya et al. (2017)           0.6415 [0.5806; 0.6993]        0.0       *
Nowak et al. (2024)              0.5070 [0.4219; 0.5919]        2.1        
Okumura et al. (2015)            0.2783 [0.2214; 0.3410]        2.1        
Okumura et al. (2017)            0.3987 [0.3429; 0.4564]        2.1        
Özkul et al. (2022)              0.2957 [0.2142; 0.3879]        2.0        
Park et al. (2016)               0.8636 [0.7739; 0.9275]        1.9        
Peng et al. (2012)               0.2496 [0.2141; 0.2877]        2.2        
Peng et al. (2021)               0.1724 [0.1086; 0.2536]        2.0        
Rom et al. (2022)                0.2703 [0.1904; 0.3628]        2.0        
Ryu et al. (2020)                0.4599 [0.4175; 0.5026]        2.2        
Sato et al. (2021)               0.4821 [0.3867; 0.5785]        2.1        
Shen et al. (2023)               0.6156 [0.5759; 0.6543]        2.2        
Shimura et al. (2023)            0.6000 [0.4804; 0.7115]        2.0        
Sohal et al. (2024)              0.3556 [0.2574; 0.4635]        2.0        
Sugimoto et al. (2018)           0.6192 [0.5638; 0.6724]        2.1        
Suzuki et al. (2023)             0.4420 [0.3576; 0.5290]        2.1        
Tan et al. (2009)                0.5586 [0.4612; 0.6527]        2.1        
Tazeoglu et al. (2023)           0.4637 [0.3890; 0.5396]        2.1        
Ueumura et al. (2021)            0.4783 [0.3565; 0.6020]        2.0        
Van Dijk et al. (2017)           0.3333 [0.2661; 0.4060]        2.1        
Williet et al. (2021)            0.6962 [0.5825; 0.7947]        2.0        
Wu et al. (2019E)                0.1096 [0.0640; 0.1719]        1.9        
Wu et al. (2019W)                0.6644 [0.5816; 0.7403]        2.1        
Zhang et al. (2023)              0.4336 [0.3407; 0.5301]        2.1        

Number of studies: k = 49
Number of observations: o = 8944
Number of events: e = 3758

                     proportion           95%-CI
Random effects model     0.4462 [0.3949; 0.4987]

Quantifying heterogeneity:
 tau^2 = 0.5259 [0.3584; 0.8690]; tau = 0.7252 [0.5987; 0.9322]
 I^2 = 94.5% [93.4%; 95.4%]; H = 4.27 [3.91; 4.66]

Test of heterogeneity:
      Q d.f.  p-value
 874.54   48 < 0.0001

Details on meta-analytical method:
- Inverse variance method
- Restricted maximum-likelihood estimator for tau^2
- Q-Profile method for confidence interval of tau^2 and tau
- Logit transformation
- Clopper-Pearson confidence interval for individual studies


Sensitivity analysis excluding study: Nowak et al. (2024) 
                             proportion           95%-CI %W(random) exclude
Amini et al. (2015)              0.1992 [0.1714; 0.2293]        2.2        
Basile et al. (2019)             0.7340 [0.6329; 0.8199]        2.0        
Beetz et al. (2022)              0.6311 [0.5303; 0.7241]        2.0        
Cai et al. (2022)                0.3304 [0.2456; 0.4243]        2.0        
Cho et al. (2021)                0.0970 [0.0659; 0.1363]        2.0        
Choi et al. (2015)               0.3326 [0.2908; 0.3766]        2.2        
Choi et al. (2018)               0.3333 [0.2650; 0.4073]        2.1        
Clement et al. (2023)            0.5909 [0.4325; 0.7366]        1.9        
Cloyd et al. (2018)              0.6299 [0.5398; 0.7139]        2.1        
Dalal et al. (2012)              0.6341 [0.4694; 0.7788]        1.8        
d'Engremont et al. (2021)        0.5612 [0.4573; 0.6613]        2.0        
Emori et al. (2022)              0.5000 [0.3889; 0.6111]        2.0        
Gruber et al. (2019)             0.5865 [0.4979; 0.6711]        2.1        
Hiroyuki Asama et al. (2022)     0.5081 [0.4168; 0.5989]        2.1        
Hou et al. (2022)                0.4914 [0.4254; 0.5576]        2.1        
Ishizaki et al. (2023)           0.5000 [0.4247; 0.5753]        2.1        
Jin et al. (2020)                0.4790 [0.3866; 0.5725]        2.1        
Kays et al. (2018)               0.4906 [0.3506; 0.6316]        1.9        
Kim et al. (2022)                0.5418 [0.4878; 0.5951]        2.1        
Kim In-Ho et al. (2021)          0.4064 [0.3450; 0.4699]        2.1        
Kurita et al. (2019)             0.5122 [0.3992; 0.6242]        2.0        
Masuda et al. (2023)             0.5000 [0.4205; 0.5795]        2.1        
Mortier et al. (2022)            0.2143 [0.1252; 0.3287]        1.9        
Nakajima et al. (2023)-1         0.3409 [0.2049; 0.4992]        1.8        
Najakima et al. (2023)-2         0.3239 [0.2176; 0.4455]        2.0        
Nakano et al. (2020)             0.4909 [0.3535; 0.6293]        1.9        
Ninomiya et al. (2017)           0.6415 [0.5806; 0.6993]        2.1        
Nowak et al. (2024)              0.5070 [0.4219; 0.5919]        0.0       *
Okumura et al. (2015)            0.2783 [0.2214; 0.3410]        2.1        
Okumura et al. (2017)            0.3987 [0.3429; 0.4564]        2.1        
Özkul et al. (2022)              0.2957 [0.2142; 0.3879]        2.0        
Park et al. (2016)               0.8636 [0.7739; 0.9275]        1.9        
Peng et al. (2012)               0.2496 [0.2141; 0.2877]        2.2        
Peng et al. (2021)               0.1724 [0.1086; 0.2536]        2.0        
Rom et al. (2022)                0.2703 [0.1904; 0.3628]        2.0        
Ryu et al. (2020)                0.4599 [0.4175; 0.5026]        2.2        
Sato et al. (2021)               0.4821 [0.3867; 0.5785]        2.1        
Shen et al. (2023)               0.6156 [0.5759; 0.6543]        2.2        
Shimura et al. (2023)            0.6000 [0.4804; 0.7115]        2.0        
Sohal et al. (2024)              0.3556 [0.2574; 0.4635]        2.0        
Sugimoto et al. (2018)           0.6192 [0.5638; 0.6724]        2.1        
Suzuki et al. (2023)             0.4420 [0.3576; 0.5290]        2.1        
Tan et al. (2009)                0.5586 [0.4612; 0.6527]        2.1        
Tazeoglu et al. (2023)           0.4637 [0.3890; 0.5396]        2.1        
Ueumura et al. (2021)            0.4783 [0.3565; 0.6020]        2.0        
Van Dijk et al. (2017)           0.3333 [0.2661; 0.4060]        2.1        
Williet et al. (2021)            0.6962 [0.5825; 0.7947]        2.0        
Wu et al. (2019E)                0.1096 [0.0640; 0.1719]        1.9        
Wu et al. (2019W)                0.6644 [0.5816; 0.7403]        2.1        
Zhang et al. (2023)              0.4336 [0.3407; 0.5301]        2.1        

Number of studies: k = 49
Number of observations: o = 9067
Number of events: e = 3856

                     proportion           95%-CI
Random effects model     0.4492 [0.3972; 0.5023]

Quantifying heterogeneity:
 tau^2 = 0.5392 [0.3674; 0.8883]; tau = 0.7343 [0.6062; 0.9425]
 I^2 = 94.8% [93.7%; 95.6%]; H = 4.37 [4.00; 4.76]

Test of heterogeneity:
      Q d.f.  p-value
 914.60   48 < 0.0001

Details on meta-analytical method:
- Inverse variance method
- Restricted maximum-likelihood estimator for tau^2
- Q-Profile method for confidence interval of tau^2 and tau
- Logit transformation
- Clopper-Pearson confidence interval for individual studies


Sensitivity analysis excluding study: Okumura et al. (2015) 
                             proportion           95%-CI %W(random) exclude
Amini et al. (2015)              0.1992 [0.1714; 0.2293]        2.2        
Basile et al. (2019)             0.7340 [0.6329; 0.8199]        2.0        
Beetz et al. (2022)              0.6311 [0.5303; 0.7241]        2.0        
Cai et al. (2022)                0.3304 [0.2456; 0.4243]        2.0        
Cho et al. (2021)                0.0970 [0.0659; 0.1363]        2.0        
Choi et al. (2015)               0.3326 [0.2908; 0.3766]        2.2        
Choi et al. (2018)               0.3333 [0.2650; 0.4073]        2.1        
Clement et al. (2023)            0.5909 [0.4325; 0.7366]        1.9        
Cloyd et al. (2018)              0.6299 [0.5398; 0.7139]        2.1        
Dalal et al. (2012)              0.6341 [0.4694; 0.7788]        1.8        
d'Engremont et al. (2021)        0.5612 [0.4573; 0.6613]        2.0        
Emori et al. (2022)              0.5000 [0.3889; 0.6111]        2.0        
Gruber et al. (2019)             0.5865 [0.4979; 0.6711]        2.1        
Hiroyuki Asama et al. (2022)     0.5081 [0.4168; 0.5989]        2.1        
Hou et al. (2022)                0.4914 [0.4254; 0.5576]        2.1        
Ishizaki et al. (2023)           0.5000 [0.4247; 0.5753]        2.1        
Jin et al. (2020)                0.4790 [0.3866; 0.5725]        2.1        
Kays et al. (2018)               0.4906 [0.3506; 0.6316]        1.9        
Kim et al. (2022)                0.5418 [0.4878; 0.5951]        2.1        
Kim In-Ho et al. (2021)          0.4064 [0.3450; 0.4699]        2.1        
Kurita et al. (2019)             0.5122 [0.3992; 0.6242]        2.0        
Masuda et al. (2023)             0.5000 [0.4205; 0.5795]        2.1        
Mortier et al. (2022)            0.2143 [0.1252; 0.3287]        1.9        
Nakajima et al. (2023)-1         0.3409 [0.2049; 0.4992]        1.8        
Najakima et al. (2023)-2         0.3239 [0.2176; 0.4455]        2.0        
Nakano et al. (2020)             0.4909 [0.3535; 0.6293]        1.9        
Ninomiya et al. (2017)           0.6415 [0.5806; 0.6993]        2.1        
Nowak et al. (2024)              0.5070 [0.4219; 0.5919]        2.1        
Okumura et al. (2015)            0.2783 [0.2214; 0.3410]        0.0       *
Okumura et al. (2017)            0.3987 [0.3429; 0.4564]        2.1        
Özkul et al. (2022)              0.2957 [0.2142; 0.3879]        2.0        
Park et al. (2016)               0.8636 [0.7739; 0.9275]        1.9        
Peng et al. (2012)               0.2496 [0.2141; 0.2877]        2.2        
Peng et al. (2021)               0.1724 [0.1086; 0.2536]        2.0        
Rom et al. (2022)                0.2703 [0.1904; 0.3628]        2.0        
Ryu et al. (2020)                0.4599 [0.4175; 0.5026]        2.2        
Sato et al. (2021)               0.4821 [0.3867; 0.5785]        2.1        
Shen et al. (2023)               0.6156 [0.5759; 0.6543]        2.2        
Shimura et al. (2023)            0.6000 [0.4804; 0.7115]        2.0        
Sohal et al. (2024)              0.3556 [0.2574; 0.4635]        2.0        
Sugimoto et al. (2018)           0.6192 [0.5638; 0.6724]        2.1        
Suzuki et al. (2023)             0.4420 [0.3576; 0.5290]        2.1        
Tan et al. (2009)                0.5586 [0.4612; 0.6527]        2.1        
Tazeoglu et al. (2023)           0.4637 [0.3890; 0.5396]        2.1        
Ueumura et al. (2021)            0.4783 [0.3565; 0.6020]        2.0        
Van Dijk et al. (2017)           0.3333 [0.2661; 0.4060]        2.1        
Williet et al. (2021)            0.6962 [0.5825; 0.7947]        2.0        
Wu et al. (2019E)                0.1096 [0.0640; 0.1719]        1.9        
Wu et al. (2019W)                0.6644 [0.5816; 0.7403]        2.1        
Zhang et al. (2023)              0.4336 [0.3407; 0.5301]        2.1        

Number of studies: k = 49
Number of observations: o = 8979
Number of events: e = 3864

                     proportion           95%-CI
Random effects model     0.4543 [0.4027; 0.5069]

Quantifying heterogeneity:
 tau^2 = 0.5273 [0.3593; 0.8704]; tau = 0.7261 [0.5994; 0.9330]
 I^2 = 94.6% [93.6%; 95.5%]; H = 4.31 [3.95; 4.71]

Test of heterogeneity:
      Q d.f.  p-value
 893.36   48 < 0.0001

Details on meta-analytical method:
- Inverse variance method
- Restricted maximum-likelihood estimator for tau^2
- Q-Profile method for confidence interval of tau^2 and tau
- Logit transformation
- Clopper-Pearson confidence interval for individual studies


Sensitivity analysis excluding study: Okumura et al. (2017) 
                             proportion           95%-CI %W(random) exclude
Amini et al. (2015)              0.1992 [0.1714; 0.2293]        2.2        
Basile et al. (2019)             0.7340 [0.6329; 0.8199]        2.0        
Beetz et al. (2022)              0.6311 [0.5303; 0.7241]        2.0        
Cai et al. (2022)                0.3304 [0.2456; 0.4243]        2.0        
Cho et al. (2021)                0.0970 [0.0659; 0.1363]        2.0        
Choi et al. (2015)               0.3326 [0.2908; 0.3766]        2.2        
Choi et al. (2018)               0.3333 [0.2650; 0.4073]        2.1        
Clement et al. (2023)            0.5909 [0.4325; 0.7366]        1.9        
Cloyd et al. (2018)              0.6299 [0.5398; 0.7139]        2.1        
Dalal et al. (2012)              0.6341 [0.4694; 0.7788]        1.8        
d'Engremont et al. (2021)        0.5612 [0.4573; 0.6613]        2.0        
Emori et al. (2022)              0.5000 [0.3889; 0.6111]        2.0        
Gruber et al. (2019)             0.5865 [0.4979; 0.6711]        2.1        
Hiroyuki Asama et al. (2022)     0.5081 [0.4168; 0.5989]        2.1        
Hou et al. (2022)                0.4914 [0.4254; 0.5576]        2.1        
Ishizaki et al. (2023)           0.5000 [0.4247; 0.5753]        2.1        
Jin et al. (2020)                0.4790 [0.3866; 0.5725]        2.1        
Kays et al. (2018)               0.4906 [0.3506; 0.6316]        1.9        
Kim et al. (2022)                0.5418 [0.4878; 0.5951]        2.1        
Kim In-Ho et al. (2021)          0.4064 [0.3450; 0.4699]        2.1        
Kurita et al. (2019)             0.5122 [0.3992; 0.6242]        2.0        
Masuda et al. (2023)             0.5000 [0.4205; 0.5795]        2.1        
Mortier et al. (2022)            0.2143 [0.1252; 0.3287]        1.9        
Nakajima et al. (2023)-1         0.3409 [0.2049; 0.4992]        1.8        
Najakima et al. (2023)-2         0.3239 [0.2176; 0.4455]        2.0        
Nakano et al. (2020)             0.4909 [0.3535; 0.6293]        1.9        
Ninomiya et al. (2017)           0.6415 [0.5806; 0.6993]        2.1        
Nowak et al. (2024)              0.5070 [0.4219; 0.5919]        2.1        
Okumura et al. (2015)            0.2783 [0.2214; 0.3410]        2.1        
Okumura et al. (2017)            0.3987 [0.3429; 0.4564]        0.0       *
Özkul et al. (2022)              0.2957 [0.2142; 0.3879]        2.0        
Park et al. (2016)               0.8636 [0.7739; 0.9275]        1.9        
Peng et al. (2012)               0.2496 [0.2141; 0.2877]        2.2        
Peng et al. (2021)               0.1724 [0.1086; 0.2536]        2.0        
Rom et al. (2022)                0.2703 [0.1904; 0.3628]        2.0        
Ryu et al. (2020)                0.4599 [0.4175; 0.5026]        2.2        
Sato et al. (2021)               0.4821 [0.3867; 0.5785]        2.1        
Shen et al. (2023)               0.6156 [0.5759; 0.6543]        2.2        
Shimura et al. (2023)            0.6000 [0.4804; 0.7115]        2.0        
Sohal et al. (2024)              0.3556 [0.2574; 0.4635]        2.0        
Sugimoto et al. (2018)           0.6192 [0.5638; 0.6724]        2.1        
Suzuki et al. (2023)             0.4420 [0.3576; 0.5290]        2.1        
Tan et al. (2009)                0.5586 [0.4612; 0.6527]        2.1        
Tazeoglu et al. (2023)           0.4637 [0.3890; 0.5396]        2.1        
Ueumura et al. (2021)            0.4783 [0.3565; 0.6020]        2.0        
Van Dijk et al. (2017)           0.3333 [0.2661; 0.4060]        2.1        
Williet et al. (2021)            0.6962 [0.5825; 0.7947]        2.0        
Wu et al. (2019E)                0.1096 [0.0640; 0.1719]        1.9        
Wu et al. (2019W)                0.6644 [0.5816; 0.7403]        2.1        
Zhang et al. (2023)              0.4336 [0.3407; 0.5301]        2.1        

Number of studies: k = 49
Number of observations: o = 8908
Number of events: e = 3808

                     proportion           95%-CI
Random effects model     0.4515 [0.3994; 0.5046]

Quantifying heterogeneity:
 tau^2 = 0.5397 [0.3675; 0.8884]; tau = 0.7346 [0.6063; 0.9426]
 I^2 = 94.8% [93.8%; 95.6%]; H = 4.37 [4.00; 4.77]

Test of heterogeneity:
      Q d.f.  p-value
 915.11   48 < 0.0001

Details on meta-analytical method:
- Inverse variance method
- Restricted maximum-likelihood estimator for tau^2
- Q-Profile method for confidence interval of tau^2 and tau
- Logit transformation
- Clopper-Pearson confidence interval for individual studies


Sensitivity analysis excluding study: Özkul et al. (2022) 
                             proportion           95%-CI %W(random) exclude
Amini et al. (2015)              0.1992 [0.1714; 0.2293]        2.2        
Basile et al. (2019)             0.7340 [0.6329; 0.8199]        2.0        
Beetz et al. (2022)              0.6311 [0.5303; 0.7241]        2.0        
Cai et al. (2022)                0.3304 [0.2456; 0.4243]        2.0        
Cho et al. (2021)                0.0970 [0.0659; 0.1363]        2.0        
Choi et al. (2015)               0.3326 [0.2908; 0.3766]        2.2        
Choi et al. (2018)               0.3333 [0.2650; 0.4073]        2.1        
Clement et al. (2023)            0.5909 [0.4325; 0.7366]        1.9        
Cloyd et al. (2018)              0.6299 [0.5398; 0.7139]        2.1        
Dalal et al. (2012)              0.6341 [0.4694; 0.7788]        1.8        
d'Engremont et al. (2021)        0.5612 [0.4573; 0.6613]        2.0        
Emori et al. (2022)              0.5000 [0.3889; 0.6111]        2.0        
Gruber et al. (2019)             0.5865 [0.4979; 0.6711]        2.1        
Hiroyuki Asama et al. (2022)     0.5081 [0.4168; 0.5989]        2.1        
Hou et al. (2022)                0.4914 [0.4254; 0.5576]        2.1        
Ishizaki et al. (2023)           0.5000 [0.4247; 0.5753]        2.1        
Jin et al. (2020)                0.4790 [0.3866; 0.5725]        2.1        
Kays et al. (2018)               0.4906 [0.3506; 0.6316]        1.9        
Kim et al. (2022)                0.5418 [0.4878; 0.5951]        2.1        
Kim In-Ho et al. (2021)          0.4064 [0.3450; 0.4699]        2.1        
Kurita et al. (2019)             0.5122 [0.3992; 0.6242]        2.0        
Masuda et al. (2023)             0.5000 [0.4205; 0.5795]        2.1        
Mortier et al. (2022)            0.2143 [0.1252; 0.3287]        1.9        
Nakajima et al. (2023)-1         0.3409 [0.2049; 0.4992]        1.8        
Najakima et al. (2023)-2         0.3239 [0.2176; 0.4455]        2.0        
Nakano et al. (2020)             0.4909 [0.3535; 0.6293]        1.9        
Ninomiya et al. (2017)           0.6415 [0.5806; 0.6993]        2.1        
Nowak et al. (2024)              0.5070 [0.4219; 0.5919]        2.1        
Okumura et al. (2015)            0.2783 [0.2214; 0.3410]        2.1        
Okumura et al. (2017)            0.3987 [0.3429; 0.4564]        2.1        
Özkul et al. (2022)              0.2957 [0.2142; 0.3879]        0.0       *
Park et al. (2016)               0.8636 [0.7739; 0.9275]        1.9        
Peng et al. (2012)               0.2496 [0.2141; 0.2877]        2.2        
Peng et al. (2021)               0.1724 [0.1086; 0.2536]        2.0        
Rom et al. (2022)                0.2703 [0.1904; 0.3628]        2.0        
Ryu et al. (2020)                0.4599 [0.4175; 0.5026]        2.2        
Sato et al. (2021)               0.4821 [0.3867; 0.5785]        2.1        
Shen et al. (2023)               0.6156 [0.5759; 0.6543]        2.2        
Shimura et al. (2023)            0.6000 [0.4804; 0.7115]        2.0        
Sohal et al. (2024)              0.3556 [0.2574; 0.4635]        2.0        
Sugimoto et al. (2018)           0.6192 [0.5638; 0.6724]        2.1        
Suzuki et al. (2023)             0.4420 [0.3576; 0.5290]        2.1        
Tan et al. (2009)                0.5586 [0.4612; 0.6527]        2.1        
Tazeoglu et al. (2023)           0.4637 [0.3890; 0.5396]        2.1        
Ueumura et al. (2021)            0.4783 [0.3565; 0.6020]        2.0        
Van Dijk et al. (2017)           0.3333 [0.2661; 0.4060]        2.1        
Williet et al. (2021)            0.6962 [0.5825; 0.7947]        2.0        
Wu et al. (2019E)                0.1096 [0.0640; 0.1719]        1.9        
Wu et al. (2019W)                0.6644 [0.5816; 0.7403]        2.1        
Zhang et al. (2023)              0.4336 [0.3407; 0.5301]        2.1        

Number of studies: k = 49
Number of observations: o = 9094
Number of events: e = 3894

                     proportion           95%-CI
Random effects model     0.4537 [0.4020; 0.5064]

Quantifying heterogeneity:
 tau^2 = 0.5304 [0.3615; 0.8749]; tau = 0.7283 [0.6013; 0.9354]
 I^2 = 94.7% [93.7%; 95.6%]; H = 4.35 [3.98; 4.75]

Test of heterogeneity:
      Q d.f.  p-value
 907.75   48 < 0.0001

Details on meta-analytical method:
- Inverse variance method
- Restricted maximum-likelihood estimator for tau^2
- Q-Profile method for confidence interval of tau^2 and tau
- Logit transformation
- Clopper-Pearson confidence interval for individual studies


Sensitivity analysis excluding study: Park et al. (2016) 
                             proportion           95%-CI %W(random) exclude
Amini et al. (2015)              0.1992 [0.1714; 0.2293]        2.2        
Basile et al. (2019)             0.7340 [0.6329; 0.8199]        2.0        
Beetz et al. (2022)              0.6311 [0.5303; 0.7241]        2.0        
Cai et al. (2022)                0.3304 [0.2456; 0.4243]        2.0        
Cho et al. (2021)                0.0970 [0.0659; 0.1363]        2.0        
Choi et al. (2015)               0.3326 [0.2908; 0.3766]        2.2        
Choi et al. (2018)               0.3333 [0.2650; 0.4073]        2.1        
Clement et al. (2023)            0.5909 [0.4325; 0.7366]        1.8        
Cloyd et al. (2018)              0.6299 [0.5398; 0.7139]        2.1        
Dalal et al. (2012)              0.6341 [0.4694; 0.7788]        1.8        
d'Engremont et al. (2021)        0.5612 [0.4573; 0.6613]        2.0        
Emori et al. (2022)              0.5000 [0.3889; 0.6111]        2.0        
Gruber et al. (2019)             0.5865 [0.4979; 0.6711]        2.1        
Hiroyuki Asama et al. (2022)     0.5081 [0.4168; 0.5989]        2.1        
Hou et al. (2022)                0.4914 [0.4254; 0.5576]        2.1        
Ishizaki et al. (2023)           0.5000 [0.4247; 0.5753]        2.1        
Jin et al. (2020)                0.4790 [0.3866; 0.5725]        2.1        
Kays et al. (2018)               0.4906 [0.3506; 0.6316]        1.9        
Kim et al. (2022)                0.5418 [0.4878; 0.5951]        2.2        
Kim In-Ho et al. (2021)          0.4064 [0.3450; 0.4699]        2.1        
Kurita et al. (2019)             0.5122 [0.3992; 0.6242]        2.0        
Masuda et al. (2023)             0.5000 [0.4205; 0.5795]        2.1        
Mortier et al. (2022)            0.2143 [0.1252; 0.3287]        1.9        
Nakajima et al. (2023)-1         0.3409 [0.2049; 0.4992]        1.8        
Najakima et al. (2023)-2         0.3239 [0.2176; 0.4455]        1.9        
Nakano et al. (2020)             0.4909 [0.3535; 0.6293]        1.9        
Ninomiya et al. (2017)           0.6415 [0.5806; 0.6993]        2.1        
Nowak et al. (2024)              0.5070 [0.4219; 0.5919]        2.1        
Okumura et al. (2015)            0.2783 [0.2214; 0.3410]        2.1        
Okumura et al. (2017)            0.3987 [0.3429; 0.4564]        2.1        
Özkul et al. (2022)              0.2957 [0.2142; 0.3879]        2.0        
Park et al. (2016)               0.8636 [0.7739; 0.9275]        0.0       *
Peng et al. (2012)               0.2496 [0.2141; 0.2877]        2.2        
Peng et al. (2021)               0.1724 [0.1086; 0.2536]        2.0        
Rom et al. (2022)                0.2703 [0.1904; 0.3628]        2.0        
Ryu et al. (2020)                0.4599 [0.4175; 0.5026]        2.2        
Sato et al. (2021)               0.4821 [0.3867; 0.5785]        2.1        
Shen et al. (2023)               0.6156 [0.5759; 0.6543]        2.2        
Shimura et al. (2023)            0.6000 [0.4804; 0.7115]        2.0        
Sohal et al. (2024)              0.3556 [0.2574; 0.4635]        2.0        
Sugimoto et al. (2018)           0.6192 [0.5638; 0.6724]        2.1        
Suzuki et al. (2023)             0.4420 [0.3576; 0.5290]        2.1        
Tan et al. (2009)                0.5586 [0.4612; 0.6527]        2.0        
Tazeoglu et al. (2023)           0.4637 [0.3890; 0.5396]        2.1        
Ueumura et al. (2021)            0.4783 [0.3565; 0.6020]        2.0        
Van Dijk et al. (2017)           0.3333 [0.2661; 0.4060]        2.1        
Williet et al. (2021)            0.6962 [0.5825; 0.7947]        2.0        
Wu et al. (2019E)                0.1096 [0.0640; 0.1719]        1.9        
Wu et al. (2019W)                0.6644 [0.5816; 0.7403]        2.1        
Zhang et al. (2023)              0.4336 [0.3407; 0.5301]        2.1        

Number of studies: k = 49
Number of observations: o = 9121
Number of events: e = 3852

                     proportion           95%-CI
Random effects model     0.4410 [0.3928; 0.4904]

Quantifying heterogeneity:
 tau^2 = 0.4643 [0.3136; 0.7588]; tau = 0.6814 [0.5600; 0.8711]
 I^2 = 94.5% [93.4%; 95.4%]; H = 4.26 [3.90; 4.66]

Test of heterogeneity:
      Q d.f.  p-value
 871.82   48 < 0.0001

Details on meta-analytical method:
- Inverse variance method
- Restricted maximum-likelihood estimator for tau^2
- Q-Profile method for confidence interval of tau^2 and tau
- Logit transformation
- Clopper-Pearson confidence interval for individual studies


Sensitivity analysis excluding study: Peng et al. (2012) 
                             proportion           95%-CI %W(random) exclude
Amini et al. (2015)              0.1992 [0.1714; 0.2293]        2.2        
Basile et al. (2019)             0.7340 [0.6329; 0.8199]        2.0        
Beetz et al. (2022)              0.6311 [0.5303; 0.7241]        2.0        
Cai et al. (2022)                0.3304 [0.2456; 0.4243]        2.0        
Cho et al. (2021)                0.0970 [0.0659; 0.1363]        2.0        
Choi et al. (2015)               0.3326 [0.2908; 0.3766]        2.2        
Choi et al. (2018)               0.3333 [0.2650; 0.4073]        2.1        
Clement et al. (2023)            0.5909 [0.4325; 0.7366]        1.9        
Cloyd et al. (2018)              0.6299 [0.5398; 0.7139]        2.1        
Dalal et al. (2012)              0.6341 [0.4694; 0.7788]        1.8        
d'Engremont et al. (2021)        0.5612 [0.4573; 0.6613]        2.0        
Emori et al. (2022)              0.5000 [0.3889; 0.6111]        2.0        
Gruber et al. (2019)             0.5865 [0.4979; 0.6711]        2.1        
Hiroyuki Asama et al. (2022)     0.5081 [0.4168; 0.5989]        2.1        
Hou et al. (2022)                0.4914 [0.4254; 0.5576]        2.1        
Ishizaki et al. (2023)           0.5000 [0.4247; 0.5753]        2.1        
Jin et al. (2020)                0.4790 [0.3866; 0.5725]        2.1        
Kays et al. (2018)               0.4906 [0.3506; 0.6316]        1.9        
Kim et al. (2022)                0.5418 [0.4878; 0.5951]        2.2        
Kim In-Ho et al. (2021)          0.4064 [0.3450; 0.4699]        2.1        
Kurita et al. (2019)             0.5122 [0.3992; 0.6242]        2.0        
Masuda et al. (2023)             0.5000 [0.4205; 0.5795]        2.1        
Mortier et al. (2022)            0.2143 [0.1252; 0.3287]        1.9        
Nakajima et al. (2023)-1         0.3409 [0.2049; 0.4992]        1.8        
Najakima et al. (2023)-2         0.3239 [0.2176; 0.4455]        2.0        
Nakano et al. (2020)             0.4909 [0.3535; 0.6293]        1.9        
Ninomiya et al. (2017)           0.6415 [0.5806; 0.6993]        2.1        
Nowak et al. (2024)              0.5070 [0.4219; 0.5919]        2.1        
Okumura et al. (2015)            0.2783 [0.2214; 0.3410]        2.1        
Okumura et al. (2017)            0.3987 [0.3429; 0.4564]        2.1        
Özkul et al. (2022)              0.2957 [0.2142; 0.3879]        2.0        
Park et al. (2016)               0.8636 [0.7739; 0.9275]        1.9        
Peng et al. (2012)               0.2496 [0.2141; 0.2877]        0.0       *
Peng et al. (2021)               0.1724 [0.1086; 0.2536]        2.0        
Rom et al. (2022)                0.2703 [0.1904; 0.3628]        2.0        
Ryu et al. (2020)                0.4599 [0.4175; 0.5026]        2.2        
Sato et al. (2021)               0.4821 [0.3867; 0.5785]        2.1        
Shen et al. (2023)               0.6156 [0.5759; 0.6543]        2.2        
Shimura et al. (2023)            0.6000 [0.4804; 0.7115]        2.0        
Sohal et al. (2024)              0.3556 [0.2574; 0.4635]        2.0        
Sugimoto et al. (2018)           0.6192 [0.5638; 0.6724]        2.1        
Suzuki et al. (2023)             0.4420 [0.3576; 0.5290]        2.1        
Tan et al. (2009)                0.5586 [0.4612; 0.6527]        2.1        
Tazeoglu et al. (2023)           0.4637 [0.3890; 0.5396]        2.1        
Ueumura et al. (2021)            0.4783 [0.3565; 0.6020]        2.0        
Van Dijk et al. (2017)           0.3333 [0.2661; 0.4060]        2.1        
Williet et al. (2021)            0.6962 [0.5825; 0.7947]        2.0        
Wu et al. (2019E)                0.1096 [0.0640; 0.1719]        1.9        
Wu et al. (2019W)                0.6644 [0.5816; 0.7403]        2.1        
Zhang et al. (2023)              0.4336 [0.3407; 0.5301]        2.1        

Number of studies: k = 49
Number of observations: o = 8652
Number of events: e = 3789

                     proportion           95%-CI
Random effects model     0.4552 [0.4038; 0.5075]

Quantifying heterogeneity:
 tau^2 = 0.5209 [0.3549; 0.8616]; tau = 0.7217 [0.5958; 0.9282]
 I^2 = 94.3% [93.1%; 95.2%]; H = 4.17 [3.81; 4.57]

Test of heterogeneity:
      Q d.f.  p-value
 836.09   48 < 0.0001

Details on meta-analytical method:
- Inverse variance method
- Restricted maximum-likelihood estimator for tau^2
- Q-Profile method for confidence interval of tau^2 and tau
- Logit transformation
- Clopper-Pearson confidence interval for individual studies


Sensitivity analysis excluding study: Peng et al. (2021) 
                             proportion           95%-CI %W(random) exclude
Amini et al. (2015)              0.1992 [0.1714; 0.2293]        2.2        
Basile et al. (2019)             0.7340 [0.6329; 0.8199]        2.0        
Beetz et al. (2022)              0.6311 [0.5303; 0.7241]        2.0        
Cai et al. (2022)                0.3304 [0.2456; 0.4243]        2.0        
Cho et al. (2021)                0.0970 [0.0659; 0.1363]        2.0        
Choi et al. (2015)               0.3326 [0.2908; 0.3766]        2.2        
Choi et al. (2018)               0.3333 [0.2650; 0.4073]        2.1        
Clement et al. (2023)            0.5909 [0.4325; 0.7366]        1.9        
Cloyd et al. (2018)              0.6299 [0.5398; 0.7139]        2.1        
Dalal et al. (2012)              0.6341 [0.4694; 0.7788]        1.8        
d'Engremont et al. (2021)        0.5612 [0.4573; 0.6613]        2.0        
Emori et al. (2022)              0.5000 [0.3889; 0.6111]        2.0        
Gruber et al. (2019)             0.5865 [0.4979; 0.6711]        2.1        
Hiroyuki Asama et al. (2022)     0.5081 [0.4168; 0.5989]        2.1        
Hou et al. (2022)                0.4914 [0.4254; 0.5576]        2.1        
Ishizaki et al. (2023)           0.5000 [0.4247; 0.5753]        2.1        
Jin et al. (2020)                0.4790 [0.3866; 0.5725]        2.1        
Kays et al. (2018)               0.4906 [0.3506; 0.6316]        1.9        
Kim et al. (2022)                0.5418 [0.4878; 0.5951]        2.2        
Kim In-Ho et al. (2021)          0.4064 [0.3450; 0.4699]        2.1        
Kurita et al. (2019)             0.5122 [0.3992; 0.6242]        2.0        
Masuda et al. (2023)             0.5000 [0.4205; 0.5795]        2.1        
Mortier et al. (2022)            0.2143 [0.1252; 0.3287]        1.9        
Nakajima et al. (2023)-1         0.3409 [0.2049; 0.4992]        1.8        
Najakima et al. (2023)-2         0.3239 [0.2176; 0.4455]        2.0        
Nakano et al. (2020)             0.4909 [0.3535; 0.6293]        1.9        
Ninomiya et al. (2017)           0.6415 [0.5806; 0.6993]        2.1        
Nowak et al. (2024)              0.5070 [0.4219; 0.5919]        2.1        
Okumura et al. (2015)            0.2783 [0.2214; 0.3410]        2.1        
Okumura et al. (2017)            0.3987 [0.3429; 0.4564]        2.1        
Özkul et al. (2022)              0.2957 [0.2142; 0.3879]        2.0        
Park et al. (2016)               0.8636 [0.7739; 0.9275]        1.8        
Peng et al. (2012)               0.2496 [0.2141; 0.2877]        2.2        
Peng et al. (2021)               0.1724 [0.1086; 0.2536]        0.0       *
Rom et al. (2022)                0.2703 [0.1904; 0.3628]        2.0        
Ryu et al. (2020)                0.4599 [0.4175; 0.5026]        2.2        
Sato et al. (2021)               0.4821 [0.3867; 0.5785]        2.1        
Shen et al. (2023)               0.6156 [0.5759; 0.6543]        2.2        
Shimura et al. (2023)            0.6000 [0.4804; 0.7115]        2.0        
Sohal et al. (2024)              0.3556 [0.2574; 0.4635]        2.0        
Sugimoto et al. (2018)           0.6192 [0.5638; 0.6724]        2.1        
Suzuki et al. (2023)             0.4420 [0.3576; 0.5290]        2.1        
Tan et al. (2009)                0.5586 [0.4612; 0.6527]        2.1        
Tazeoglu et al. (2023)           0.4637 [0.3890; 0.5396]        2.1        
Ueumura et al. (2021)            0.4783 [0.3565; 0.6020]        2.0        
Van Dijk et al. (2017)           0.3333 [0.2661; 0.4060]        2.1        
Williet et al. (2021)            0.6962 [0.5825; 0.7947]        2.0        
Wu et al. (2019E)                0.1096 [0.0640; 0.1719]        1.9        
Wu et al. (2019W)                0.6644 [0.5816; 0.7403]        2.1        
Zhang et al. (2023)              0.4336 [0.3407; 0.5301]        2.1        

Number of studies: k = 49
Number of observations: o = 9093
Number of events: e = 3908

                     proportion           95%-CI
Random effects model     0.4570 [0.4065; 0.5083]

Quantifying heterogeneity:
 tau^2 = 0.5016 [0.3413; 0.8283]; tau = 0.7082 [0.5842; 0.9101]
 I^2 = 94.6% [93.6%; 95.5%]; H = 4.30 [3.94; 4.70]

Test of heterogeneity:
      Q d.f.  p-value
 887.89   48 < 0.0001

Details on meta-analytical method:
- Inverse variance method
- Restricted maximum-likelihood estimator for tau^2
- Q-Profile method for confidence interval of tau^2 and tau
- Logit transformation
- Clopper-Pearson confidence interval for individual studies


Sensitivity analysis excluding study: Rom et al. (2022) 
                             proportion           95%-CI %W(random) exclude
Amini et al. (2015)              0.1992 [0.1714; 0.2293]        2.2        
Basile et al. (2019)             0.7340 [0.6329; 0.8199]        2.0        
Beetz et al. (2022)              0.6311 [0.5303; 0.7241]        2.0        
Cai et al. (2022)                0.3304 [0.2456; 0.4243]        2.0        
Cho et al. (2021)                0.0970 [0.0659; 0.1363]        2.0        
Choi et al. (2015)               0.3326 [0.2908; 0.3766]        2.2        
Choi et al. (2018)               0.3333 [0.2650; 0.4073]        2.1        
Clement et al. (2023)            0.5909 [0.4325; 0.7366]        1.9        
Cloyd et al. (2018)              0.6299 [0.5398; 0.7139]        2.1        
Dalal et al. (2012)              0.6341 [0.4694; 0.7788]        1.8        
d'Engremont et al. (2021)        0.5612 [0.4573; 0.6613]        2.0        
Emori et al. (2022)              0.5000 [0.3889; 0.6111]        2.0        
Gruber et al. (2019)             0.5865 [0.4979; 0.6711]        2.1        
Hiroyuki Asama et al. (2022)     0.5081 [0.4168; 0.5989]        2.1        
Hou et al. (2022)                0.4914 [0.4254; 0.5576]        2.1        
Ishizaki et al. (2023)           0.5000 [0.4247; 0.5753]        2.1        
Jin et al. (2020)                0.4790 [0.3866; 0.5725]        2.1        
Kays et al. (2018)               0.4906 [0.3506; 0.6316]        1.9        
Kim et al. (2022)                0.5418 [0.4878; 0.5951]        2.1        
Kim In-Ho et al. (2021)          0.4064 [0.3450; 0.4699]        2.1        
Kurita et al. (2019)             0.5122 [0.3992; 0.6242]        2.0        
Masuda et al. (2023)             0.5000 [0.4205; 0.5795]        2.1        
Mortier et al. (2022)            0.2143 [0.1252; 0.3287]        1.9        
Nakajima et al. (2023)-1         0.3409 [0.2049; 0.4992]        1.8        
Najakima et al. (2023)-2         0.3239 [0.2176; 0.4455]        2.0        
Nakano et al. (2020)             0.4909 [0.3535; 0.6293]        1.9        
Ninomiya et al. (2017)           0.6415 [0.5806; 0.6993]        2.1        
Nowak et al. (2024)              0.5070 [0.4219; 0.5919]        2.1        
Okumura et al. (2015)            0.2783 [0.2214; 0.3410]        2.1        
Okumura et al. (2017)            0.3987 [0.3429; 0.4564]        2.1        
Özkul et al. (2022)              0.2957 [0.2142; 0.3879]        2.0        
Park et al. (2016)               0.8636 [0.7739; 0.9275]        1.9        
Peng et al. (2012)               0.2496 [0.2141; 0.2877]        2.2        
Peng et al. (2021)               0.1724 [0.1086; 0.2536]        2.0        
Rom et al. (2022)                0.2703 [0.1904; 0.3628]        0.0       *
Ryu et al. (2020)                0.4599 [0.4175; 0.5026]        2.2        
Sato et al. (2021)               0.4821 [0.3867; 0.5785]        2.1        
Shen et al. (2023)               0.6156 [0.5759; 0.6543]        2.2        
Shimura et al. (2023)            0.6000 [0.4804; 0.7115]        2.0        
Sohal et al. (2024)              0.3556 [0.2574; 0.4635]        2.0        
Sugimoto et al. (2018)           0.6192 [0.5638; 0.6724]        2.1        
Suzuki et al. (2023)             0.4420 [0.3576; 0.5290]        2.1        
Tan et al. (2009)                0.5586 [0.4612; 0.6527]        2.1        
Tazeoglu et al. (2023)           0.4637 [0.3890; 0.5396]        2.1        
Ueumura et al. (2021)            0.4783 [0.3565; 0.6020]        2.0        
Van Dijk et al. (2017)           0.3333 [0.2661; 0.4060]        2.1        
Williet et al. (2021)            0.6962 [0.5825; 0.7947]        2.0        
Wu et al. (2019E)                0.1096 [0.0640; 0.1719]        1.9        
Wu et al. (2019W)                0.6644 [0.5816; 0.7403]        2.1        
Zhang et al. (2023)              0.4336 [0.3407; 0.5301]        2.1        

Number of studies: k = 49
Number of observations: o = 9098
Number of events: e = 3898

                     proportion           95%-CI
Random effects model     0.4543 [0.4028; 0.5068]

Quantifying heterogeneity:
 tau^2 = 0.5265 [0.3589; 0.8689]; tau = 0.7256 [0.5991; 0.9321]
 I^2 = 94.7% [93.7%; 95.5%]; H = 4.34 [3.98; 4.74]

Test of heterogeneity:
      Q d.f.  p-value
 904.76   48 < 0.0001

Details on meta-analytical method:
- Inverse variance method
- Restricted maximum-likelihood estimator for tau^2
- Q-Profile method for confidence interval of tau^2 and tau
- Logit transformation
- Clopper-Pearson confidence interval for individual studies


Sensitivity analysis excluding study: Ryu et al. (2020) 
                             proportion           95%-CI %W(random) exclude
Amini et al. (2015)              0.1992 [0.1714; 0.2293]        2.2        
Basile et al. (2019)             0.7340 [0.6329; 0.8199]        2.0        
Beetz et al. (2022)              0.6311 [0.5303; 0.7241]        2.0        
Cai et al. (2022)                0.3304 [0.2456; 0.4243]        2.0        
Cho et al. (2021)                0.0970 [0.0659; 0.1363]        2.0        
Choi et al. (2015)               0.3326 [0.2908; 0.3766]        2.2        
Choi et al. (2018)               0.3333 [0.2650; 0.4073]        2.1        
Clement et al. (2023)            0.5909 [0.4325; 0.7366]        1.9        
Cloyd et al. (2018)              0.6299 [0.5398; 0.7139]        2.1        
Dalal et al. (2012)              0.6341 [0.4694; 0.7788]        1.8        
d'Engremont et al. (2021)        0.5612 [0.4573; 0.6613]        2.0        
Emori et al. (2022)              0.5000 [0.3889; 0.6111]        2.0        
Gruber et al. (2019)             0.5865 [0.4979; 0.6711]        2.1        
Hiroyuki Asama et al. (2022)     0.5081 [0.4168; 0.5989]        2.1        
Hou et al. (2022)                0.4914 [0.4254; 0.5576]        2.1        
Ishizaki et al. (2023)           0.5000 [0.4247; 0.5753]        2.1        
Jin et al. (2020)                0.4790 [0.3866; 0.5725]        2.1        
Kays et al. (2018)               0.4906 [0.3506; 0.6316]        1.9        
Kim et al. (2022)                0.5418 [0.4878; 0.5951]        2.1        
Kim In-Ho et al. (2021)          0.4064 [0.3450; 0.4699]        2.1        
Kurita et al. (2019)             0.5122 [0.3992; 0.6242]        2.0        
Masuda et al. (2023)             0.5000 [0.4205; 0.5795]        2.1        
Mortier et al. (2022)            0.2143 [0.1252; 0.3287]        1.9        
Nakajima et al. (2023)-1         0.3409 [0.2049; 0.4992]        1.8        
Najakima et al. (2023)-2         0.3239 [0.2176; 0.4455]        2.0        
Nakano et al. (2020)             0.4909 [0.3535; 0.6293]        1.9        
Ninomiya et al. (2017)           0.6415 [0.5806; 0.6993]        2.1        
Nowak et al. (2024)              0.5070 [0.4219; 0.5919]        2.1        
Okumura et al. (2015)            0.2783 [0.2214; 0.3410]        2.1        
Okumura et al. (2017)            0.3987 [0.3429; 0.4564]        2.1        
Özkul et al. (2022)              0.2957 [0.2142; 0.3879]        2.0        
Park et al. (2016)               0.8636 [0.7739; 0.9275]        1.9        
Peng et al. (2012)               0.2496 [0.2141; 0.2877]        2.2        
Peng et al. (2021)               0.1724 [0.1086; 0.2536]        2.0        
Rom et al. (2022)                0.2703 [0.1904; 0.3628]        2.0        
Ryu et al. (2020)                0.4599 [0.4175; 0.5026]        0.0       *
Sato et al. (2021)               0.4821 [0.3867; 0.5785]        2.1        
Shen et al. (2023)               0.6156 [0.5759; 0.6543]        2.2        
Shimura et al. (2023)            0.6000 [0.4804; 0.7115]        2.0        
Sohal et al. (2024)              0.3556 [0.2574; 0.4635]        2.0        
Sugimoto et al. (2018)           0.6192 [0.5638; 0.6724]        2.1        
Suzuki et al. (2023)             0.4420 [0.3576; 0.5290]        2.1        
Tan et al. (2009)                0.5586 [0.4612; 0.6527]        2.1        
Tazeoglu et al. (2023)           0.4637 [0.3890; 0.5396]        2.1        
Ueumura et al. (2021)            0.4783 [0.3565; 0.6020]        2.0        
Van Dijk et al. (2017)           0.3333 [0.2661; 0.4060]        2.1        
Williet et al. (2021)            0.6962 [0.5825; 0.7947]        2.0        
Wu et al. (2019E)                0.1096 [0.0640; 0.1719]        1.9        
Wu et al. (2019W)                0.6644 [0.5816; 0.7403]        2.1        
Zhang et al. (2023)              0.4336 [0.3407; 0.5301]        2.1        

Number of studies: k = 49
Number of observations: o = 8661
Number of events: e = 3676

                     proportion           95%-CI
Random effects model     0.4501 [0.3981; 0.5034]

Quantifying heterogeneity:
 tau^2 = 0.5409 [0.3682; 0.8900]; tau = 0.7354 [0.6068; 0.9434]
 I^2 = 94.8% [93.8%; 95.6%]; H = 4.37 [4.00; 4.77]

Test of heterogeneity:
      Q d.f.  p-value
 916.28   48 < 0.0001

Details on meta-analytical method:
- Inverse variance method
- Restricted maximum-likelihood estimator for tau^2
- Q-Profile method for confidence interval of tau^2 and tau
- Logit transformation
- Clopper-Pearson confidence interval for individual studies


Sensitivity analysis excluding study: Sato et al. (2021) 
                             proportion           95%-CI %W(random) exclude
Amini et al. (2015)              0.1992 [0.1714; 0.2293]        2.2        
Basile et al. (2019)             0.7340 [0.6329; 0.8199]        2.0        
Beetz et al. (2022)              0.6311 [0.5303; 0.7241]        2.0        
Cai et al. (2022)                0.3304 [0.2456; 0.4243]        2.0        
Cho et al. (2021)                0.0970 [0.0659; 0.1363]        2.0        
Choi et al. (2015)               0.3326 [0.2908; 0.3766]        2.2        
Choi et al. (2018)               0.3333 [0.2650; 0.4073]        2.1        
Clement et al. (2023)            0.5909 [0.4325; 0.7366]        1.9        
Cloyd et al. (2018)              0.6299 [0.5398; 0.7139]        2.1        
Dalal et al. (2012)              0.6341 [0.4694; 0.7788]        1.8        
d'Engremont et al. (2021)        0.5612 [0.4573; 0.6613]        2.0        
Emori et al. (2022)              0.5000 [0.3889; 0.6111]        2.0        
Gruber et al. (2019)             0.5865 [0.4979; 0.6711]        2.1        
Hiroyuki Asama et al. (2022)     0.5081 [0.4168; 0.5989]        2.1        
Hou et al. (2022)                0.4914 [0.4254; 0.5576]        2.1        
Ishizaki et al. (2023)           0.5000 [0.4247; 0.5753]        2.1        
Jin et al. (2020)                0.4790 [0.3866; 0.5725]        2.1        
Kays et al. (2018)               0.4906 [0.3506; 0.6316]        1.9        
Kim et al. (2022)                0.5418 [0.4878; 0.5951]        2.1        
Kim In-Ho et al. (2021)          0.4064 [0.3450; 0.4699]        2.1        
Kurita et al. (2019)             0.5122 [0.3992; 0.6242]        2.0        
Masuda et al. (2023)             0.5000 [0.4205; 0.5795]        2.1        
Mortier et al. (2022)            0.2143 [0.1252; 0.3287]        1.9        
Nakajima et al. (2023)-1         0.3409 [0.2049; 0.4992]        1.8        
Najakima et al. (2023)-2         0.3239 [0.2176; 0.4455]        2.0        
Nakano et al. (2020)             0.4909 [0.3535; 0.6293]        1.9        
Ninomiya et al. (2017)           0.6415 [0.5806; 0.6993]        2.1        
Nowak et al. (2024)              0.5070 [0.4219; 0.5919]        2.1        
Okumura et al. (2015)            0.2783 [0.2214; 0.3410]        2.1        
Okumura et al. (2017)            0.3987 [0.3429; 0.4564]        2.1        
Özkul et al. (2022)              0.2957 [0.2142; 0.3879]        2.0        
Park et al. (2016)               0.8636 [0.7739; 0.9275]        1.9        
Peng et al. (2012)               0.2496 [0.2141; 0.2877]        2.2        
Peng et al. (2021)               0.1724 [0.1086; 0.2536]        2.0        
Rom et al. (2022)                0.2703 [0.1904; 0.3628]        2.0        
Ryu et al. (2020)                0.4599 [0.4175; 0.5026]        2.2        
Sato et al. (2021)               0.4821 [0.3867; 0.5785]        0.0       *
Shen et al. (2023)               0.6156 [0.5759; 0.6543]        2.2        
Shimura et al. (2023)            0.6000 [0.4804; 0.7115]        2.0        
Sohal et al. (2024)              0.3556 [0.2574; 0.4635]        2.0        
Sugimoto et al. (2018)           0.6192 [0.5638; 0.6724]        2.1        
Suzuki et al. (2023)             0.4420 [0.3576; 0.5290]        2.1        
Tan et al. (2009)                0.5586 [0.4612; 0.6527]        2.1        
Tazeoglu et al. (2023)           0.4637 [0.3890; 0.5396]        2.1        
Ueumura et al. (2021)            0.4783 [0.3565; 0.6020]        2.0        
Van Dijk et al. (2017)           0.3333 [0.2661; 0.4060]        2.1        
Williet et al. (2021)            0.6962 [0.5825; 0.7947]        2.0        
Wu et al. (2019E)                0.1096 [0.0640; 0.1719]        1.9        
Wu et al. (2019W)                0.6644 [0.5816; 0.7403]        2.1        
Zhang et al. (2023)              0.4336 [0.3407; 0.5301]        2.1        

Number of studies: k = 49
Number of observations: o = 9097
Number of events: e = 3874

                     proportion           95%-CI
Random effects model     0.4497 [0.3977; 0.5028]

Quantifying heterogeneity:
 tau^2 = 0.5399 [0.3680; 0.8895]; tau = 0.7348 [0.6066; 0.9431]
 I^2 = 94.8% [93.8%; 95.6%]; H = 4.37 [4.00; 4.77]

Test of heterogeneity:
      Q d.f.  p-value
 916.42   48 < 0.0001

Details on meta-analytical method:
- Inverse variance method
- Restricted maximum-likelihood estimator for tau^2
- Q-Profile method for confidence interval of tau^2 and tau
- Logit transformation
- Clopper-Pearson confidence interval for individual studies


Sensitivity analysis excluding study: Shen et al. (2023) 
                             proportion           95%-CI %W(random) exclude
Amini et al. (2015)              0.1992 [0.1714; 0.2293]        2.2        
Basile et al. (2019)             0.7340 [0.6329; 0.8199]        2.0        
Beetz et al. (2022)              0.6311 [0.5303; 0.7241]        2.0        
Cai et al. (2022)                0.3304 [0.2456; 0.4243]        2.0        
Cho et al. (2021)                0.0970 [0.0659; 0.1363]        2.0        
Choi et al. (2015)               0.3326 [0.2908; 0.3766]        2.2        
Choi et al. (2018)               0.3333 [0.2650; 0.4073]        2.1        
Clement et al. (2023)            0.5909 [0.4325; 0.7366]        1.9        
Cloyd et al. (2018)              0.6299 [0.5398; 0.7139]        2.1        
Dalal et al. (2012)              0.6341 [0.4694; 0.7788]        1.8        
d'Engremont et al. (2021)        0.5612 [0.4573; 0.6613]        2.0        
Emori et al. (2022)              0.5000 [0.3889; 0.6111]        2.0        
Gruber et al. (2019)             0.5865 [0.4979; 0.6711]        2.1        
Hiroyuki Asama et al. (2022)     0.5081 [0.4168; 0.5989]        2.1        
Hou et al. (2022)                0.4914 [0.4254; 0.5576]        2.1        
Ishizaki et al. (2023)           0.5000 [0.4247; 0.5753]        2.1        
Jin et al. (2020)                0.4790 [0.3866; 0.5725]        2.1        
Kays et al. (2018)               0.4906 [0.3506; 0.6316]        1.9        
Kim et al. (2022)                0.5418 [0.4878; 0.5951]        2.1        
Kim In-Ho et al. (2021)          0.4064 [0.3450; 0.4699]        2.1        
Kurita et al. (2019)             0.5122 [0.3992; 0.6242]        2.0        
Masuda et al. (2023)             0.5000 [0.4205; 0.5795]        2.1        
Mortier et al. (2022)            0.2143 [0.1252; 0.3287]        1.9        
Nakajima et al. (2023)-1         0.3409 [0.2049; 0.4992]        1.8        
Najakima et al. (2023)-2         0.3239 [0.2176; 0.4455]        2.0        
Nakano et al. (2020)             0.4909 [0.3535; 0.6293]        1.9        
Ninomiya et al. (2017)           0.6415 [0.5806; 0.6993]        2.1        
Nowak et al. (2024)              0.5070 [0.4219; 0.5919]        2.1        
Okumura et al. (2015)            0.2783 [0.2214; 0.3410]        2.1        
Okumura et al. (2017)            0.3987 [0.3429; 0.4564]        2.1        
Özkul et al. (2022)              0.2957 [0.2142; 0.3879]        2.0        
Park et al. (2016)               0.8636 [0.7739; 0.9275]        1.9        
Peng et al. (2012)               0.2496 [0.2141; 0.2877]        2.2        
Peng et al. (2021)               0.1724 [0.1086; 0.2536]        2.0        
Rom et al. (2022)                0.2703 [0.1904; 0.3628]        2.0        
Ryu et al. (2020)                0.4599 [0.4175; 0.5026]        2.2        
Sato et al. (2021)               0.4821 [0.3867; 0.5785]        2.1        
Shen et al. (2023)               0.6156 [0.5759; 0.6543]        0.0       *
Shimura et al. (2023)            0.6000 [0.4804; 0.7115]        2.0        
Sohal et al. (2024)              0.3556 [0.2574; 0.4635]        2.0        
Sugimoto et al. (2018)           0.6192 [0.5638; 0.6724]        2.1        
Suzuki et al. (2023)             0.4420 [0.3576; 0.5290]        2.1        
Tan et al. (2009)                0.5586 [0.4612; 0.6527]        2.1        
Tazeoglu et al. (2023)           0.4637 [0.3890; 0.5396]        2.1        
Ueumura et al. (2021)            0.4783 [0.3565; 0.6020]        2.0        
Van Dijk et al. (2017)           0.3333 [0.2661; 0.4060]        2.1        
Williet et al. (2021)            0.6962 [0.5825; 0.7947]        2.0        
Wu et al. (2019E)                0.1096 [0.0640; 0.1719]        1.9        
Wu et al. (2019W)                0.6644 [0.5816; 0.7403]        2.1        
Zhang et al. (2023)              0.4336 [0.3407; 0.5301]        2.1        

Number of studies: k = 49
Number of observations: o = 8595
Number of events: e = 3550

                     proportion           95%-CI
Random effects model     0.4467 [0.3953; 0.4994]

Quantifying heterogeneity:
 tau^2 = 0.5296 [0.3608; 0.8744]; tau = 0.7278 [0.6007; 0.9351]
 I^2 = 94.3% [93.1%; 95.2%]; H = 4.18 [3.82; 4.57]

Test of heterogeneity:
      Q d.f.  p-value
 837.50   48 < 0.0001

Details on meta-analytical method:
- Inverse variance method
- Restricted maximum-likelihood estimator for tau^2
- Q-Profile method for confidence interval of tau^2 and tau
- Logit transformation
- Clopper-Pearson confidence interval for individual studies


Sensitivity analysis excluding study: Shimura et al. (2023) 
                             proportion           95%-CI %W(random) exclude
Amini et al. (2015)              0.1992 [0.1714; 0.2293]        2.2        
Basile et al. (2019)             0.7340 [0.6329; 0.8199]        2.0        
Beetz et al. (2022)              0.6311 [0.5303; 0.7241]        2.0        
Cai et al. (2022)                0.3304 [0.2456; 0.4243]        2.0        
Cho et al. (2021)                0.0970 [0.0659; 0.1363]        2.0        
Choi et al. (2015)               0.3326 [0.2908; 0.3766]        2.2        
Choi et al. (2018)               0.3333 [0.2650; 0.4073]        2.1        
Clement et al. (2023)            0.5909 [0.4325; 0.7366]        1.9        
Cloyd et al. (2018)              0.6299 [0.5398; 0.7139]        2.1        
Dalal et al. (2012)              0.6341 [0.4694; 0.7788]        1.8        
d'Engremont et al. (2021)        0.5612 [0.4573; 0.6613]        2.0        
Emori et al. (2022)              0.5000 [0.3889; 0.6111]        2.0        
Gruber et al. (2019)             0.5865 [0.4979; 0.6711]        2.1        
Hiroyuki Asama et al. (2022)     0.5081 [0.4168; 0.5989]        2.1        
Hou et al. (2022)                0.4914 [0.4254; 0.5576]        2.1        
Ishizaki et al. (2023)           0.5000 [0.4247; 0.5753]        2.1        
Jin et al. (2020)                0.4790 [0.3866; 0.5725]        2.1        
Kays et al. (2018)               0.4906 [0.3506; 0.6316]        1.9        
Kim et al. (2022)                0.5418 [0.4878; 0.5951]        2.1        
Kim In-Ho et al. (2021)          0.4064 [0.3450; 0.4699]        2.1        
Kurita et al. (2019)             0.5122 [0.3992; 0.6242]        2.0        
Masuda et al. (2023)             0.5000 [0.4205; 0.5795]        2.1        
Mortier et al. (2022)            0.2143 [0.1252; 0.3287]        1.9        
Nakajima et al. (2023)-1         0.3409 [0.2049; 0.4992]        1.8        
Najakima et al. (2023)-2         0.3239 [0.2176; 0.4455]        2.0        
Nakano et al. (2020)             0.4909 [0.3535; 0.6293]        1.9        
Ninomiya et al. (2017)           0.6415 [0.5806; 0.6993]        2.1        
Nowak et al. (2024)              0.5070 [0.4219; 0.5919]        2.1        
Okumura et al. (2015)            0.2783 [0.2214; 0.3410]        2.1        
Okumura et al. (2017)            0.3987 [0.3429; 0.4564]        2.1        
Özkul et al. (2022)              0.2957 [0.2142; 0.3879]        2.0        
Park et al. (2016)               0.8636 [0.7739; 0.9275]        1.9        
Peng et al. (2012)               0.2496 [0.2141; 0.2877]        2.2        
Peng et al. (2021)               0.1724 [0.1086; 0.2536]        2.0        
Rom et al. (2022)                0.2703 [0.1904; 0.3628]        2.0        
Ryu et al. (2020)                0.4599 [0.4175; 0.5026]        2.2        
Sato et al. (2021)               0.4821 [0.3867; 0.5785]        2.1        
Shen et al. (2023)               0.6156 [0.5759; 0.6543]        2.2        
Shimura et al. (2023)            0.6000 [0.4804; 0.7115]        0.0       *
Sohal et al. (2024)              0.3556 [0.2574; 0.4635]        2.0        
Sugimoto et al. (2018)           0.6192 [0.5638; 0.6724]        2.1        
Suzuki et al. (2023)             0.4420 [0.3576; 0.5290]        2.1        
Tan et al. (2009)                0.5586 [0.4612; 0.6527]        2.1        
Tazeoglu et al. (2023)           0.4637 [0.3890; 0.5396]        2.1        
Ueumura et al. (2021)            0.4783 [0.3565; 0.6020]        2.0        
Van Dijk et al. (2017)           0.3333 [0.2661; 0.4060]        2.1        
Williet et al. (2021)            0.6962 [0.5825; 0.7947]        2.0        
Wu et al. (2019E)                0.1096 [0.0640; 0.1719]        1.9        
Wu et al. (2019W)                0.6644 [0.5816; 0.7403]        2.1        
Zhang et al. (2023)              0.4336 [0.3407; 0.5301]        2.1        

Number of studies: k = 49
Number of observations: o = 9134
Number of events: e = 3883

                     proportion           95%-CI
Random effects model     0.4474 [0.3958; 0.5001]

Quantifying heterogeneity:
 tau^2 = 0.5322 [0.3629; 0.8780]; tau = 0.7295 [0.6024; 0.9370]
 I^2 = 94.7% [93.7%; 95.6%]; H = 4.35 [3.99; 4.75]

Test of heterogeneity:
      Q d.f.  p-value
 909.62   48 < 0.0001

Details on meta-analytical method:
- Inverse variance method
- Restricted maximum-likelihood estimator for tau^2
- Q-Profile method for confidence interval of tau^2 and tau
- Logit transformation
- Clopper-Pearson confidence interval for individual studies


Sensitivity analysis excluding study: Sohal et al. (2024) 
                             proportion           95%-CI %W(random) exclude
Amini et al. (2015)              0.1992 [0.1714; 0.2293]        2.2        
Basile et al. (2019)             0.7340 [0.6329; 0.8199]        2.0        
Beetz et al. (2022)              0.6311 [0.5303; 0.7241]        2.0        
Cai et al. (2022)                0.3304 [0.2456; 0.4243]        2.0        
Cho et al. (2021)                0.0970 [0.0659; 0.1363]        2.0        
Choi et al. (2015)               0.3326 [0.2908; 0.3766]        2.2        
Choi et al. (2018)               0.3333 [0.2650; 0.4073]        2.1        
Clement et al. (2023)            0.5909 [0.4325; 0.7366]        1.9        
Cloyd et al. (2018)              0.6299 [0.5398; 0.7139]        2.1        
Dalal et al. (2012)              0.6341 [0.4694; 0.7788]        1.8        
d'Engremont et al. (2021)        0.5612 [0.4573; 0.6613]        2.0        
Emori et al. (2022)              0.5000 [0.3889; 0.6111]        2.0        
Gruber et al. (2019)             0.5865 [0.4979; 0.6711]        2.1        
Hiroyuki Asama et al. (2022)     0.5081 [0.4168; 0.5989]        2.1        
Hou et al. (2022)                0.4914 [0.4254; 0.5576]        2.1        
Ishizaki et al. (2023)           0.5000 [0.4247; 0.5753]        2.1        
Jin et al. (2020)                0.4790 [0.3866; 0.5725]        2.1        
Kays et al. (2018)               0.4906 [0.3506; 0.6316]        1.9        
Kim et al. (2022)                0.5418 [0.4878; 0.5951]        2.1        
Kim In-Ho et al. (2021)          0.4064 [0.3450; 0.4699]        2.1        
Kurita et al. (2019)             0.5122 [0.3992; 0.6242]        2.0        
Masuda et al. (2023)             0.5000 [0.4205; 0.5795]        2.1        
Mortier et al. (2022)            0.2143 [0.1252; 0.3287]        1.9        
Nakajima et al. (2023)-1         0.3409 [0.2049; 0.4992]        1.8        
Najakima et al. (2023)-2         0.3239 [0.2176; 0.4455]        2.0        
Nakano et al. (2020)             0.4909 [0.3535; 0.6293]        1.9        
Ninomiya et al. (2017)           0.6415 [0.5806; 0.6993]        2.1        
Nowak et al. (2024)              0.5070 [0.4219; 0.5919]        2.1        
Okumura et al. (2015)            0.2783 [0.2214; 0.3410]        2.1        
Okumura et al. (2017)            0.3987 [0.3429; 0.4564]        2.1        
Özkul et al. (2022)              0.2957 [0.2142; 0.3879]        2.0        
Park et al. (2016)               0.8636 [0.7739; 0.9275]        1.9        
Peng et al. (2012)               0.2496 [0.2141; 0.2877]        2.2        
Peng et al. (2021)               0.1724 [0.1086; 0.2536]        2.0        
Rom et al. (2022)                0.2703 [0.1904; 0.3628]        2.0        
Ryu et al. (2020)                0.4599 [0.4175; 0.5026]        2.2        
Sato et al. (2021)               0.4821 [0.3867; 0.5785]        2.1        
Shen et al. (2023)               0.6156 [0.5759; 0.6543]        2.2        
Shimura et al. (2023)            0.6000 [0.4804; 0.7115]        2.0        
Sohal et al. (2024)              0.3556 [0.2574; 0.4635]        0.0       *
Sugimoto et al. (2018)           0.6192 [0.5638; 0.6724]        2.1        
Suzuki et al. (2023)             0.4420 [0.3576; 0.5290]        2.1        
Tan et al. (2009)                0.5586 [0.4612; 0.6527]        2.1        
Tazeoglu et al. (2023)           0.4637 [0.3890; 0.5396]        2.1        
Ueumura et al. (2021)            0.4783 [0.3565; 0.6020]        2.0        
Van Dijk et al. (2017)           0.3333 [0.2661; 0.4060]        2.1        
Williet et al. (2021)            0.6962 [0.5825; 0.7947]        2.0        
Wu et al. (2019E)                0.1096 [0.0640; 0.1719]        1.9        
Wu et al. (2019W)                0.6644 [0.5816; 0.7403]        2.1        
Zhang et al. (2023)              0.4336 [0.3407; 0.5301]        2.1        

Number of studies: k = 49
Number of observations: o = 9119
Number of events: e = 3896

                     proportion           95%-CI
Random effects model     0.4523 [0.4004; 0.5053]

Quantifying heterogeneity:
 tau^2 = 0.5367 [0.3659; 0.8848]; tau = 0.7326 [0.6049; 0.9406]
 I^2 = 94.8% [93.7%; 95.6%]; H = 4.37 [4.00; 4.76]

Test of heterogeneity:
      Q d.f.  p-value
 914.66   48 < 0.0001

Details on meta-analytical method:
- Inverse variance method
- Restricted maximum-likelihood estimator for tau^2
- Q-Profile method for confidence interval of tau^2 and tau
- Logit transformation
- Clopper-Pearson confidence interval for individual studies


Sensitivity analysis excluding study: Sugimoto et al. (2018) 
                             proportion           95%-CI %W(random) exclude
Amini et al. (2015)              0.1992 [0.1714; 0.2293]        2.2        
Basile et al. (2019)             0.7340 [0.6329; 0.8199]        2.0        
Beetz et al. (2022)              0.6311 [0.5303; 0.7241]        2.0        
Cai et al. (2022)                0.3304 [0.2456; 0.4243]        2.0        
Cho et al. (2021)                0.0970 [0.0659; 0.1363]        2.0        
Choi et al. (2015)               0.3326 [0.2908; 0.3766]        2.2        
Choi et al. (2018)               0.3333 [0.2650; 0.4073]        2.1        
Clement et al. (2023)            0.5909 [0.4325; 0.7366]        1.9        
Cloyd et al. (2018)              0.6299 [0.5398; 0.7139]        2.1        
Dalal et al. (2012)              0.6341 [0.4694; 0.7788]        1.8        
d'Engremont et al. (2021)        0.5612 [0.4573; 0.6613]        2.0        
Emori et al. (2022)              0.5000 [0.3889; 0.6111]        2.0        
Gruber et al. (2019)             0.5865 [0.4979; 0.6711]        2.1        
Hiroyuki Asama et al. (2022)     0.5081 [0.4168; 0.5989]        2.1        
Hou et al. (2022)                0.4914 [0.4254; 0.5576]        2.1        
Ishizaki et al. (2023)           0.5000 [0.4247; 0.5753]        2.1        
Jin et al. (2020)                0.4790 [0.3866; 0.5725]        2.1        
Kays et al. (2018)               0.4906 [0.3506; 0.6316]        1.9        
Kim et al. (2022)                0.5418 [0.4878; 0.5951]        2.1        
Kim In-Ho et al. (2021)          0.4064 [0.3450; 0.4699]        2.1        
Kurita et al. (2019)             0.5122 [0.3992; 0.6242]        2.0        
Masuda et al. (2023)             0.5000 [0.4205; 0.5795]        2.1        
Mortier et al. (2022)            0.2143 [0.1252; 0.3287]        1.9        
Nakajima et al. (2023)-1         0.3409 [0.2049; 0.4992]        1.8        
Najakima et al. (2023)-2         0.3239 [0.2176; 0.4455]        2.0        
Nakano et al. (2020)             0.4909 [0.3535; 0.6293]        1.9        
Ninomiya et al. (2017)           0.6415 [0.5806; 0.6993]        2.1        
Nowak et al. (2024)              0.5070 [0.4219; 0.5919]        2.1        
Okumura et al. (2015)            0.2783 [0.2214; 0.3410]        2.1        
Okumura et al. (2017)            0.3987 [0.3429; 0.4564]        2.1        
Özkul et al. (2022)              0.2957 [0.2142; 0.3879]        2.0        
Park et al. (2016)               0.8636 [0.7739; 0.9275]        1.9        
Peng et al. (2012)               0.2496 [0.2141; 0.2877]        2.2        
Peng et al. (2021)               0.1724 [0.1086; 0.2536]        2.0        
Rom et al. (2022)                0.2703 [0.1904; 0.3628]        2.0        
Ryu et al. (2020)                0.4599 [0.4175; 0.5026]        2.2        
Sato et al. (2021)               0.4821 [0.3867; 0.5785]        2.1        
Shen et al. (2023)               0.6156 [0.5759; 0.6543]        2.2        
Shimura et al. (2023)            0.6000 [0.4804; 0.7115]        2.0        
Sohal et al. (2024)              0.3556 [0.2574; 0.4635]        2.0        
Sugimoto et al. (2018)           0.6192 [0.5638; 0.6724]        0.0       *
Suzuki et al. (2023)             0.4420 [0.3576; 0.5290]        2.1        
Tan et al. (2009)                0.5586 [0.4612; 0.6527]        2.1        
Tazeoglu et al. (2023)           0.4637 [0.3890; 0.5396]        2.1        
Ueumura et al. (2021)            0.4783 [0.3565; 0.6020]        2.0        
Van Dijk et al. (2017)           0.3333 [0.2661; 0.4060]        2.1        
Williet et al. (2021)            0.6962 [0.5825; 0.7947]        2.0        
Wu et al. (2019E)                0.1096 [0.0640; 0.1719]        1.9        
Wu et al. (2019W)                0.6644 [0.5816; 0.7403]        2.1        
Zhang et al. (2023)              0.4336 [0.3407; 0.5301]        2.1        

Number of studies: k = 49
Number of observations: o = 8886
Number of events: e = 3728

                     proportion           95%-CI
Random effects model     0.4467 [0.3952; 0.4993]

Quantifying heterogeneity:
 tau^2 = 0.5293 [0.3606; 0.8738]; tau = 0.7275 [0.6005; 0.9348]
 I^2 = 94.5% [93.5%; 95.4%]; H = 4.27 [3.91; 4.67]

Test of heterogeneity:
      Q d.f.  p-value
 875.23   48 < 0.0001

Details on meta-analytical method:
- Inverse variance method
- Restricted maximum-likelihood estimator for tau^2
- Q-Profile method for confidence interval of tau^2 and tau
- Logit transformation
- Clopper-Pearson confidence interval for individual studies


Sensitivity analysis excluding study: Suzuki et al. (2023) 
                             proportion           95%-CI %W(random) exclude
Amini et al. (2015)              0.1992 [0.1714; 0.2293]        2.2        
Basile et al. (2019)             0.7340 [0.6329; 0.8199]        2.0        
Beetz et al. (2022)              0.6311 [0.5303; 0.7241]        2.0        
Cai et al. (2022)                0.3304 [0.2456; 0.4243]        2.0        
Cho et al. (2021)                0.0970 [0.0659; 0.1363]        2.0        
Choi et al. (2015)               0.3326 [0.2908; 0.3766]        2.2        
Choi et al. (2018)               0.3333 [0.2650; 0.4073]        2.1        
Clement et al. (2023)            0.5909 [0.4325; 0.7366]        1.9        
Cloyd et al. (2018)              0.6299 [0.5398; 0.7139]        2.1        
Dalal et al. (2012)              0.6341 [0.4694; 0.7788]        1.8        
d'Engremont et al. (2021)        0.5612 [0.4573; 0.6613]        2.0        
Emori et al. (2022)              0.5000 [0.3889; 0.6111]        2.0        
Gruber et al. (2019)             0.5865 [0.4979; 0.6711]        2.1        
Hiroyuki Asama et al. (2022)     0.5081 [0.4168; 0.5989]        2.1        
Hou et al. (2022)                0.4914 [0.4254; 0.5576]        2.1        
Ishizaki et al. (2023)           0.5000 [0.4247; 0.5753]        2.1        
Jin et al. (2020)                0.4790 [0.3866; 0.5725]        2.1        
Kays et al. (2018)               0.4906 [0.3506; 0.6316]        1.9        
Kim et al. (2022)                0.5418 [0.4878; 0.5951]        2.1        
Kim In-Ho et al. (2021)          0.4064 [0.3450; 0.4699]        2.1        
Kurita et al. (2019)             0.5122 [0.3992; 0.6242]        2.0        
Masuda et al. (2023)             0.5000 [0.4205; 0.5795]        2.1        
Mortier et al. (2022)            0.2143 [0.1252; 0.3287]        1.9        
Nakajima et al. (2023)-1         0.3409 [0.2049; 0.4992]        1.8        
Najakima et al. (2023)-2         0.3239 [0.2176; 0.4455]        2.0        
Nakano et al. (2020)             0.4909 [0.3535; 0.6293]        1.9        
Ninomiya et al. (2017)           0.6415 [0.5806; 0.6993]        2.1        
Nowak et al. (2024)              0.5070 [0.4219; 0.5919]        2.1        
Okumura et al. (2015)            0.2783 [0.2214; 0.3410]        2.1        
Okumura et al. (2017)            0.3987 [0.3429; 0.4564]        2.1        
Özkul et al. (2022)              0.2957 [0.2142; 0.3879]        2.0        
Park et al. (2016)               0.8636 [0.7739; 0.9275]        1.9        
Peng et al. (2012)               0.2496 [0.2141; 0.2877]        2.2        
Peng et al. (2021)               0.1724 [0.1086; 0.2536]        2.0        
Rom et al. (2022)                0.2703 [0.1904; 0.3628]        2.0        
Ryu et al. (2020)                0.4599 [0.4175; 0.5026]        2.2        
Sato et al. (2021)               0.4821 [0.3867; 0.5785]        2.1        
Shen et al. (2023)               0.6156 [0.5759; 0.6543]        2.2        
Shimura et al. (2023)            0.6000 [0.4804; 0.7115]        2.0        
Sohal et al. (2024)              0.3556 [0.2574; 0.4635]        2.0        
Sugimoto et al. (2018)           0.6192 [0.5638; 0.6724]        2.1        
Suzuki et al. (2023)             0.4420 [0.3576; 0.5290]        0.0       *
Tan et al. (2009)                0.5586 [0.4612; 0.6527]        2.1        
Tazeoglu et al. (2023)           0.4637 [0.3890; 0.5396]        2.1        
Ueumura et al. (2021)            0.4783 [0.3565; 0.6020]        2.0        
Van Dijk et al. (2017)           0.3333 [0.2661; 0.4060]        2.1        
Williet et al. (2021)            0.6962 [0.5825; 0.7947]        2.0        
Wu et al. (2019E)                0.1096 [0.0640; 0.1719]        1.9        
Wu et al. (2019W)                0.6644 [0.5816; 0.7403]        2.1        
Zhang et al. (2023)              0.4336 [0.3407; 0.5301]        2.1        

Number of studies: k = 49
Number of observations: o = 9071
Number of events: e = 3867

                     proportion           95%-CI
Random effects model     0.4505 [0.3985; 0.5037]

Quantifying heterogeneity:
 tau^2 = 0.5404 [0.3682; 0.8900]; tau = 0.7351 [0.6068; 0.9434]
 I^2 = 94.8% [93.8%; 95.6%]; H = 4.37 [4.01; 4.77]

Test of heterogeneity:
      Q d.f.  p-value
 917.24   48 < 0.0001

Details on meta-analytical method:
- Inverse variance method
- Restricted maximum-likelihood estimator for tau^2
- Q-Profile method for confidence interval of tau^2 and tau
- Logit transformation
- Clopper-Pearson confidence interval for individual studies


Sensitivity analysis excluding study: Tan et al. (2009) 
                             proportion           95%-CI %W(random) exclude
Amini et al. (2015)              0.1992 [0.1714; 0.2293]        2.2        
Basile et al. (2019)             0.7340 [0.6329; 0.8199]        2.0        
Beetz et al. (2022)              0.6311 [0.5303; 0.7241]        2.0        
Cai et al. (2022)                0.3304 [0.2456; 0.4243]        2.0        
Cho et al. (2021)                0.0970 [0.0659; 0.1363]        2.0        
Choi et al. (2015)               0.3326 [0.2908; 0.3766]        2.2        
Choi et al. (2018)               0.3333 [0.2650; 0.4073]        2.1        
Clement et al. (2023)            0.5909 [0.4325; 0.7366]        1.9        
Cloyd et al. (2018)              0.6299 [0.5398; 0.7139]        2.1        
Dalal et al. (2012)              0.6341 [0.4694; 0.7788]        1.8        
d'Engremont et al. (2021)        0.5612 [0.4573; 0.6613]        2.0        
Emori et al. (2022)              0.5000 [0.3889; 0.6111]        2.0        
Gruber et al. (2019)             0.5865 [0.4979; 0.6711]        2.1        
Hiroyuki Asama et al. (2022)     0.5081 [0.4168; 0.5989]        2.1        
Hou et al. (2022)                0.4914 [0.4254; 0.5576]        2.1        
Ishizaki et al. (2023)           0.5000 [0.4247; 0.5753]        2.1        
Jin et al. (2020)                0.4790 [0.3866; 0.5725]        2.1        
Kays et al. (2018)               0.4906 [0.3506; 0.6316]        1.9        
Kim et al. (2022)                0.5418 [0.4878; 0.5951]        2.1        
Kim In-Ho et al. (2021)          0.4064 [0.3450; 0.4699]        2.1        
Kurita et al. (2019)             0.5122 [0.3992; 0.6242]        2.0        
Masuda et al. (2023)             0.5000 [0.4205; 0.5795]        2.1        
Mortier et al. (2022)            0.2143 [0.1252; 0.3287]        1.9        
Nakajima et al. (2023)-1         0.3409 [0.2049; 0.4992]        1.8        
Najakima et al. (2023)-2         0.3239 [0.2176; 0.4455]        2.0        
Nakano et al. (2020)             0.4909 [0.3535; 0.6293]        1.9        
Ninomiya et al. (2017)           0.6415 [0.5806; 0.6993]        2.1        
Nowak et al. (2024)              0.5070 [0.4219; 0.5919]        2.1        
Okumura et al. (2015)            0.2783 [0.2214; 0.3410]        2.1        
Okumura et al. (2017)            0.3987 [0.3429; 0.4564]        2.1        
Özkul et al. (2022)              0.2957 [0.2142; 0.3879]        2.0        
Park et al. (2016)               0.8636 [0.7739; 0.9275]        1.9        
Peng et al. (2012)               0.2496 [0.2141; 0.2877]        2.2        
Peng et al. (2021)               0.1724 [0.1086; 0.2536]        2.0        
Rom et al. (2022)                0.2703 [0.1904; 0.3628]        2.0        
Ryu et al. (2020)                0.4599 [0.4175; 0.5026]        2.2        
Sato et al. (2021)               0.4821 [0.3867; 0.5785]        2.1        
Shen et al. (2023)               0.6156 [0.5759; 0.6543]        2.2        
Shimura et al. (2023)            0.6000 [0.4804; 0.7115]        2.0        
Sohal et al. (2024)              0.3556 [0.2574; 0.4635]        2.0        
Sugimoto et al. (2018)           0.6192 [0.5638; 0.6724]        2.1        
Suzuki et al. (2023)             0.4420 [0.3576; 0.5290]        2.1        
Tan et al. (2009)                0.5586 [0.4612; 0.6527]        0.0       *
Tazeoglu et al. (2023)           0.4637 [0.3890; 0.5396]        2.1        
Ueumura et al. (2021)            0.4783 [0.3565; 0.6020]        2.0        
Van Dijk et al. (2017)           0.3333 [0.2661; 0.4060]        2.1        
Williet et al. (2021)            0.6962 [0.5825; 0.7947]        2.0        
Wu et al. (2019E)                0.1096 [0.0640; 0.1719]        1.9        
Wu et al. (2019W)                0.6644 [0.5816; 0.7403]        2.1        
Zhang et al. (2023)              0.4336 [0.3407; 0.5301]        2.1        

Number of studies: k = 49
Number of observations: o = 9098
Number of events: e = 3866

                     proportion           95%-CI
Random effects model     0.4481 [0.3964; 0.5011]

Quantifying heterogeneity:
 tau^2 = 0.5360 [0.3653; 0.8837]; tau = 0.7321 [0.6044; 0.9400]
 I^2 = 94.7% [93.7%; 95.6%]; H = 4.36 [3.99; 4.76]

Test of heterogeneity:
      Q d.f.  p-value
 910.91   48 < 0.0001

Details on meta-analytical method:
- Inverse variance method
- Restricted maximum-likelihood estimator for tau^2
- Q-Profile method for confidence interval of tau^2 and tau
- Logit transformation
- Clopper-Pearson confidence interval for individual studies


Sensitivity analysis excluding study: Tazeoglu et al. (2023) 
                             proportion           95%-CI %W(random) exclude
Amini et al. (2015)              0.1992 [0.1714; 0.2293]        2.2        
Basile et al. (2019)             0.7340 [0.6329; 0.8199]        2.0        
Beetz et al. (2022)              0.6311 [0.5303; 0.7241]        2.0        
Cai et al. (2022)                0.3304 [0.2456; 0.4243]        2.0        
Cho et al. (2021)                0.0970 [0.0659; 0.1363]        2.0        
Choi et al. (2015)               0.3326 [0.2908; 0.3766]        2.2        
Choi et al. (2018)               0.3333 [0.2650; 0.4073]        2.1        
Clement et al. (2023)            0.5909 [0.4325; 0.7366]        1.9        
Cloyd et al. (2018)              0.6299 [0.5398; 0.7139]        2.1        
Dalal et al. (2012)              0.6341 [0.4694; 0.7788]        1.8        
d'Engremont et al. (2021)        0.5612 [0.4573; 0.6613]        2.0        
Emori et al. (2022)              0.5000 [0.3889; 0.6111]        2.0        
Gruber et al. (2019)             0.5865 [0.4979; 0.6711]        2.1        
Hiroyuki Asama et al. (2022)     0.5081 [0.4168; 0.5989]        2.1        
Hou et al. (2022)                0.4914 [0.4254; 0.5576]        2.1        
Ishizaki et al. (2023)           0.5000 [0.4247; 0.5753]        2.1        
Jin et al. (2020)                0.4790 [0.3866; 0.5725]        2.1        
Kays et al. (2018)               0.4906 [0.3506; 0.6316]        1.9        
Kim et al. (2022)                0.5418 [0.4878; 0.5951]        2.1        
Kim In-Ho et al. (2021)          0.4064 [0.3450; 0.4699]        2.1        
Kurita et al. (2019)             0.5122 [0.3992; 0.6242]        2.0        
Masuda et al. (2023)             0.5000 [0.4205; 0.5795]        2.1        
Mortier et al. (2022)            0.2143 [0.1252; 0.3287]        1.9        
Nakajima et al. (2023)-1         0.3409 [0.2049; 0.4992]        1.8        
Najakima et al. (2023)-2         0.3239 [0.2176; 0.4455]        2.0        
Nakano et al. (2020)             0.4909 [0.3535; 0.6293]        1.9        
Ninomiya et al. (2017)           0.6415 [0.5806; 0.6993]        2.1        
Nowak et al. (2024)              0.5070 [0.4219; 0.5919]        2.1        
Okumura et al. (2015)            0.2783 [0.2214; 0.3410]        2.1        
Okumura et al. (2017)            0.3987 [0.3429; 0.4564]        2.1        
Özkul et al. (2022)              0.2957 [0.2142; 0.3879]        2.0        
Park et al. (2016)               0.8636 [0.7739; 0.9275]        1.9        
Peng et al. (2012)               0.2496 [0.2141; 0.2877]        2.2        
Peng et al. (2021)               0.1724 [0.1086; 0.2536]        2.0        
Rom et al. (2022)                0.2703 [0.1904; 0.3628]        2.0        
Ryu et al. (2020)                0.4599 [0.4175; 0.5026]        2.2        
Sato et al. (2021)               0.4821 [0.3867; 0.5785]        2.1        
Shen et al. (2023)               0.6156 [0.5759; 0.6543]        2.2        
Shimura et al. (2023)            0.6000 [0.4804; 0.7115]        2.0        
Sohal et al. (2024)              0.3556 [0.2574; 0.4635]        2.0        
Sugimoto et al. (2018)           0.6192 [0.5638; 0.6724]        2.1        
Suzuki et al. (2023)             0.4420 [0.3576; 0.5290]        2.1        
Tan et al. (2009)                0.5586 [0.4612; 0.6527]        2.1        
Tazeoglu et al. (2023)           0.4637 [0.3890; 0.5396]        0.0       *
Ueumura et al. (2021)            0.4783 [0.3565; 0.6020]        2.0        
Van Dijk et al. (2017)           0.3333 [0.2661; 0.4060]        2.1        
Williet et al. (2021)            0.6962 [0.5825; 0.7947]        2.0        
Wu et al. (2019E)                0.1096 [0.0640; 0.1719]        1.9        
Wu et al. (2019W)                0.6644 [0.5816; 0.7403]        2.1        
Zhang et al. (2023)              0.4336 [0.3407; 0.5301]        2.1        

Number of studies: k = 49
Number of observations: o = 9030
Number of events: e = 3845

                     proportion           95%-CI
Random effects model     0.4501 [0.3980; 0.5032]

Quantifying heterogeneity:
 tau^2 = 0.5405 [0.3682; 0.8899]; tau = 0.7352 [0.6068; 0.9433]
 I^2 = 94.8% [93.8%; 95.6%]; H = 4.37 [4.00; 4.77]

Test of heterogeneity:
      Q d.f.  p-value
 916.82   48 < 0.0001

Details on meta-analytical method:
- Inverse variance method
- Restricted maximum-likelihood estimator for tau^2
- Q-Profile method for confidence interval of tau^2 and tau
- Logit transformation
- Clopper-Pearson confidence interval for individual studies


Sensitivity analysis excluding study: Ueumura et al. (2021) 
                             proportion           95%-CI %W(random) exclude
Amini et al. (2015)              0.1992 [0.1714; 0.2293]        2.2        
Basile et al. (2019)             0.7340 [0.6329; 0.8199]        2.0        
Beetz et al. (2022)              0.6311 [0.5303; 0.7241]        2.0        
Cai et al. (2022)                0.3304 [0.2456; 0.4243]        2.0        
Cho et al. (2021)                0.0970 [0.0659; 0.1363]        2.0        
Choi et al. (2015)               0.3326 [0.2908; 0.3766]        2.2        
Choi et al. (2018)               0.3333 [0.2650; 0.4073]        2.1        
Clement et al. (2023)            0.5909 [0.4325; 0.7366]        1.9        
Cloyd et al. (2018)              0.6299 [0.5398; 0.7139]        2.1        
Dalal et al. (2012)              0.6341 [0.4694; 0.7788]        1.8        
d'Engremont et al. (2021)        0.5612 [0.4573; 0.6613]        2.0        
Emori et al. (2022)              0.5000 [0.3889; 0.6111]        2.0        
Gruber et al. (2019)             0.5865 [0.4979; 0.6711]        2.1        
Hiroyuki Asama et al. (2022)     0.5081 [0.4168; 0.5989]        2.1        
Hou et al. (2022)                0.4914 [0.4254; 0.5576]        2.1        
Ishizaki et al. (2023)           0.5000 [0.4247; 0.5753]        2.1        
Jin et al. (2020)                0.4790 [0.3866; 0.5725]        2.1        
Kays et al. (2018)               0.4906 [0.3506; 0.6316]        1.9        
Kim et al. (2022)                0.5418 [0.4878; 0.5951]        2.1        
Kim In-Ho et al. (2021)          0.4064 [0.3450; 0.4699]        2.1        
Kurita et al. (2019)             0.5122 [0.3992; 0.6242]        2.0        
Masuda et al. (2023)             0.5000 [0.4205; 0.5795]        2.1        
Mortier et al. (2022)            0.2143 [0.1252; 0.3287]        1.9        
Nakajima et al. (2023)-1         0.3409 [0.2049; 0.4992]        1.8        
Najakima et al. (2023)-2         0.3239 [0.2176; 0.4455]        2.0        
Nakano et al. (2020)             0.4909 [0.3535; 0.6293]        1.9        
Ninomiya et al. (2017)           0.6415 [0.5806; 0.6993]        2.1        
Nowak et al. (2024)              0.5070 [0.4219; 0.5919]        2.1        
Okumura et al. (2015)            0.2783 [0.2214; 0.3410]        2.1        
Okumura et al. (2017)            0.3987 [0.3429; 0.4564]        2.1        
Özkul et al. (2022)              0.2957 [0.2142; 0.3879]        2.0        
Park et al. (2016)               0.8636 [0.7739; 0.9275]        1.9        
Peng et al. (2012)               0.2496 [0.2141; 0.2877]        2.2        
Peng et al. (2021)               0.1724 [0.1086; 0.2536]        2.0        
Rom et al. (2022)                0.2703 [0.1904; 0.3628]        2.0        
Ryu et al. (2020)                0.4599 [0.4175; 0.5026]        2.2        
Sato et al. (2021)               0.4821 [0.3867; 0.5785]        2.1        
Shen et al. (2023)               0.6156 [0.5759; 0.6543]        2.2        
Shimura et al. (2023)            0.6000 [0.4804; 0.7115]        2.0        
Sohal et al. (2024)              0.3556 [0.2574; 0.4635]        2.0        
Sugimoto et al. (2018)           0.6192 [0.5638; 0.6724]        2.1        
Suzuki et al. (2023)             0.4420 [0.3576; 0.5290]        2.1        
Tan et al. (2009)                0.5586 [0.4612; 0.6527]        2.1        
Tazeoglu et al. (2023)           0.4637 [0.3890; 0.5396]        2.1        
Ueumura et al. (2021)            0.4783 [0.3565; 0.6020]        0.0       *
Van Dijk et al. (2017)           0.3333 [0.2661; 0.4060]        2.1        
Williet et al. (2021)            0.6962 [0.5825; 0.7947]        2.0        
Wu et al. (2019E)                0.1096 [0.0640; 0.1719]        1.9        
Wu et al. (2019W)                0.6644 [0.5816; 0.7403]        2.1        
Zhang et al. (2023)              0.4336 [0.3407; 0.5301]        2.1        

Number of studies: k = 49
Number of observations: o = 9140
Number of events: e = 3895

                     proportion           95%-CI
Random effects model     0.4498 [0.3978; 0.5029]

Quantifying heterogeneity:
 tau^2 = 0.5395 [0.3681; 0.8896]; tau = 0.7345 [0.6067; 0.9432]
 I^2 = 94.8% [93.8%; 95.6%]; H = 4.37 [4.00; 4.77]

Test of heterogeneity:
      Q d.f.  p-value
 916.83   48 < 0.0001

Details on meta-analytical method:
- Inverse variance method
- Restricted maximum-likelihood estimator for tau^2
- Q-Profile method for confidence interval of tau^2 and tau
- Logit transformation
- Clopper-Pearson confidence interval for individual studies


Sensitivity analysis excluding study: Van Dijk et al. (2017) 
                             proportion           95%-CI %W(random) exclude
Amini et al. (2015)              0.1992 [0.1714; 0.2293]        2.2        
Basile et al. (2019)             0.7340 [0.6329; 0.8199]        2.0        
Beetz et al. (2022)              0.6311 [0.5303; 0.7241]        2.0        
Cai et al. (2022)                0.3304 [0.2456; 0.4243]        2.0        
Cho et al. (2021)                0.0970 [0.0659; 0.1363]        2.0        
Choi et al. (2015)               0.3326 [0.2908; 0.3766]        2.2        
Choi et al. (2018)               0.3333 [0.2650; 0.4073]        2.1        
Clement et al. (2023)            0.5909 [0.4325; 0.7366]        1.9        
Cloyd et al. (2018)              0.6299 [0.5398; 0.7139]        2.1        
Dalal et al. (2012)              0.6341 [0.4694; 0.7788]        1.8        
d'Engremont et al. (2021)        0.5612 [0.4573; 0.6613]        2.0        
Emori et al. (2022)              0.5000 [0.3889; 0.6111]        2.0        
Gruber et al. (2019)             0.5865 [0.4979; 0.6711]        2.1        
Hiroyuki Asama et al. (2022)     0.5081 [0.4168; 0.5989]        2.1        
Hou et al. (2022)                0.4914 [0.4254; 0.5576]        2.1        
Ishizaki et al. (2023)           0.5000 [0.4247; 0.5753]        2.1        
Jin et al. (2020)                0.4790 [0.3866; 0.5725]        2.1        
Kays et al. (2018)               0.4906 [0.3506; 0.6316]        1.9        
Kim et al. (2022)                0.5418 [0.4878; 0.5951]        2.1        
Kim In-Ho et al. (2021)          0.4064 [0.3450; 0.4699]        2.1        
Kurita et al. (2019)             0.5122 [0.3992; 0.6242]        2.0        
Masuda et al. (2023)             0.5000 [0.4205; 0.5795]        2.1        
Mortier et al. (2022)            0.2143 [0.1252; 0.3287]        1.9        
Nakajima et al. (2023)-1         0.3409 [0.2049; 0.4992]        1.8        
Najakima et al. (2023)-2         0.3239 [0.2176; 0.4455]        2.0        
Nakano et al. (2020)             0.4909 [0.3535; 0.6293]        1.9        
Ninomiya et al. (2017)           0.6415 [0.5806; 0.6993]        2.1        
Nowak et al. (2024)              0.5070 [0.4219; 0.5919]        2.1        
Okumura et al. (2015)            0.2783 [0.2214; 0.3410]        2.1        
Okumura et al. (2017)            0.3987 [0.3429; 0.4564]        2.1        
Özkul et al. (2022)              0.2957 [0.2142; 0.3879]        2.0        
Park et al. (2016)               0.8636 [0.7739; 0.9275]        1.9        
Peng et al. (2012)               0.2496 [0.2141; 0.2877]        2.2        
Peng et al. (2021)               0.1724 [0.1086; 0.2536]        2.0        
Rom et al. (2022)                0.2703 [0.1904; 0.3628]        2.0        
Ryu et al. (2020)                0.4599 [0.4175; 0.5026]        2.2        
Sato et al. (2021)               0.4821 [0.3867; 0.5785]        2.1        
Shen et al. (2023)               0.6156 [0.5759; 0.6543]        2.2        
Shimura et al. (2023)            0.6000 [0.4804; 0.7115]        2.0        
Sohal et al. (2024)              0.3556 [0.2574; 0.4635]        2.0        
Sugimoto et al. (2018)           0.6192 [0.5638; 0.6724]        2.1        
Suzuki et al. (2023)             0.4420 [0.3576; 0.5290]        2.1        
Tan et al. (2009)                0.5586 [0.4612; 0.6527]        2.1        
Tazeoglu et al. (2023)           0.4637 [0.3890; 0.5396]        2.1        
Ueumura et al. (2021)            0.4783 [0.3565; 0.6020]        2.0        
Van Dijk et al. (2017)           0.3333 [0.2661; 0.4060]        0.0       *
Williet et al. (2021)            0.6962 [0.5825; 0.7947]        2.0        
Wu et al. (2019E)                0.1096 [0.0640; 0.1719]        1.9        
Wu et al. (2019W)                0.6644 [0.5816; 0.7403]        2.1        
Zhang et al. (2023)              0.4336 [0.3407; 0.5301]        2.1        

Number of studies: k = 49
Number of observations: o = 9023
Number of events: e = 3866

                     proportion           95%-CI
Random effects model     0.4529 [0.4010; 0.5059]

Quantifying heterogeneity:
 tau^2 = 0.5349 [0.3645; 0.8816]; tau = 0.7314 [0.6037; 0.9389]
 I^2 = 94.7% [93.7%; 95.6%]; H = 4.35 [3.99; 4.75]

Test of heterogeneity:
      Q d.f.  p-value
 908.67   48 < 0.0001

Details on meta-analytical method:
- Inverse variance method
- Restricted maximum-likelihood estimator for tau^2
- Q-Profile method for confidence interval of tau^2 and tau
- Logit transformation
- Clopper-Pearson confidence interval for individual studies


Sensitivity analysis excluding study: Williet et al. (2021) 
                             proportion           95%-CI %W(random) exclude
Amini et al. (2015)              0.1992 [0.1714; 0.2293]        2.2        
Basile et al. (2019)             0.7340 [0.6329; 0.8199]        2.0        
Beetz et al. (2022)              0.6311 [0.5303; 0.7241]        2.0        
Cai et al. (2022)                0.3304 [0.2456; 0.4243]        2.0        
Cho et al. (2021)                0.0970 [0.0659; 0.1363]        2.0        
Choi et al. (2015)               0.3326 [0.2908; 0.3766]        2.2        
Choi et al. (2018)               0.3333 [0.2650; 0.4073]        2.1        
Clement et al. (2023)            0.5909 [0.4325; 0.7366]        1.9        
Cloyd et al. (2018)              0.6299 [0.5398; 0.7139]        2.1        
Dalal et al. (2012)              0.6341 [0.4694; 0.7788]        1.8        
d'Engremont et al. (2021)        0.5612 [0.4573; 0.6613]        2.0        
Emori et al. (2022)              0.5000 [0.3889; 0.6111]        2.0        
Gruber et al. (2019)             0.5865 [0.4979; 0.6711]        2.1        
Hiroyuki Asama et al. (2022)     0.5081 [0.4168; 0.5989]        2.1        
Hou et al. (2022)                0.4914 [0.4254; 0.5576]        2.1        
Ishizaki et al. (2023)           0.5000 [0.4247; 0.5753]        2.1        
Jin et al. (2020)                0.4790 [0.3866; 0.5725]        2.1        
Kays et al. (2018)               0.4906 [0.3506; 0.6316]        1.9        
Kim et al. (2022)                0.5418 [0.4878; 0.5951]        2.1        
Kim In-Ho et al. (2021)          0.4064 [0.3450; 0.4699]        2.1        
Kurita et al. (2019)             0.5122 [0.3992; 0.6242]        2.0        
Masuda et al. (2023)             0.5000 [0.4205; 0.5795]        2.1        
Mortier et al. (2022)            0.2143 [0.1252; 0.3287]        1.9        
Nakajima et al. (2023)-1         0.3409 [0.2049; 0.4992]        1.8        
Najakima et al. (2023)-2         0.3239 [0.2176; 0.4455]        2.0        
Nakano et al. (2020)             0.4909 [0.3535; 0.6293]        1.9        
Ninomiya et al. (2017)           0.6415 [0.5806; 0.6993]        2.1        
Nowak et al. (2024)              0.5070 [0.4219; 0.5919]        2.1        
Okumura et al. (2015)            0.2783 [0.2214; 0.3410]        2.1        
Okumura et al. (2017)            0.3987 [0.3429; 0.4564]        2.1        
Özkul et al. (2022)              0.2957 [0.2142; 0.3879]        2.0        
Park et al. (2016)               0.8636 [0.7739; 0.9275]        1.9        
Peng et al. (2012)               0.2496 [0.2141; 0.2877]        2.2        
Peng et al. (2021)               0.1724 [0.1086; 0.2536]        2.0        
Rom et al. (2022)                0.2703 [0.1904; 0.3628]        2.0        
Ryu et al. (2020)                0.4599 [0.4175; 0.5026]        2.2        
Sato et al. (2021)               0.4821 [0.3867; 0.5785]        2.1        
Shen et al. (2023)               0.6156 [0.5759; 0.6543]        2.2        
Shimura et al. (2023)            0.6000 [0.4804; 0.7115]        2.0        
Sohal et al. (2024)              0.3556 [0.2574; 0.4635]        2.0        
Sugimoto et al. (2018)           0.6192 [0.5638; 0.6724]        2.1        
Suzuki et al. (2023)             0.4420 [0.3576; 0.5290]        2.1        
Tan et al. (2009)                0.5586 [0.4612; 0.6527]        2.1        
Tazeoglu et al. (2023)           0.4637 [0.3890; 0.5396]        2.1        
Ueumura et al. (2021)            0.4783 [0.3565; 0.6020]        2.0        
Van Dijk et al. (2017)           0.3333 [0.2661; 0.4060]        2.1        
Williet et al. (2021)            0.6962 [0.5825; 0.7947]        0.0       *
Wu et al. (2019E)                0.1096 [0.0640; 0.1719]        1.9        
Wu et al. (2019W)                0.6644 [0.5816; 0.7403]        2.1        
Zhang et al. (2023)              0.4336 [0.3407; 0.5301]        2.1        

Number of studies: k = 49
Number of observations: o = 9130
Number of events: e = 3873

                     proportion           95%-CI
Random effects model     0.4453 [0.3945; 0.4974]

Quantifying heterogeneity:
 tau^2 = 0.5179 [0.3530; 0.8553]; tau = 0.7197 [0.5941; 0.9248]
 I^2 = 94.7% [93.6%; 95.5%]; H = 4.33 [3.96; 4.72]

Test of heterogeneity:
      Q d.f.  p-value
 897.90   48 < 0.0001

Details on meta-analytical method:
- Inverse variance method
- Restricted maximum-likelihood estimator for tau^2
- Q-Profile method for confidence interval of tau^2 and tau
- Logit transformation
- Clopper-Pearson confidence interval for individual studies


Sensitivity analysis excluding study: Wu et al. (2019E) 
                             proportion           95%-CI %W(random) exclude
Amini et al. (2015)              0.1992 [0.1714; 0.2293]        2.2        
Basile et al. (2019)             0.7340 [0.6329; 0.8199]        2.0        
Beetz et al. (2022)              0.6311 [0.5303; 0.7241]        2.0        
Cai et al. (2022)                0.3304 [0.2456; 0.4243]        2.0        
Cho et al. (2021)                0.0970 [0.0659; 0.1363]        2.0        
Choi et al. (2015)               0.3326 [0.2908; 0.3766]        2.2        
Choi et al. (2018)               0.3333 [0.2650; 0.4073]        2.1        
Clement et al. (2023)            0.5909 [0.4325; 0.7366]        1.8        
Cloyd et al. (2018)              0.6299 [0.5398; 0.7139]        2.1        
Dalal et al. (2012)              0.6341 [0.4694; 0.7788]        1.8        
d'Engremont et al. (2021)        0.5612 [0.4573; 0.6613]        2.0        
Emori et al. (2022)              0.5000 [0.3889; 0.6111]        2.0        
Gruber et al. (2019)             0.5865 [0.4979; 0.6711]        2.1        
Hiroyuki Asama et al. (2022)     0.5081 [0.4168; 0.5989]        2.1        
Hou et al. (2022)                0.4914 [0.4254; 0.5576]        2.1        
Ishizaki et al. (2023)           0.5000 [0.4247; 0.5753]        2.1        
Jin et al. (2020)                0.4790 [0.3866; 0.5725]        2.1        
Kays et al. (2018)               0.4906 [0.3506; 0.6316]        1.9        
Kim et al. (2022)                0.5418 [0.4878; 0.5951]        2.2        
Kim In-Ho et al. (2021)          0.4064 [0.3450; 0.4699]        2.1        
Kurita et al. (2019)             0.5122 [0.3992; 0.6242]        2.0        
Masuda et al. (2023)             0.5000 [0.4205; 0.5795]        2.1        
Mortier et al. (2022)            0.2143 [0.1252; 0.3287]        1.9        
Nakajima et al. (2023)-1         0.3409 [0.2049; 0.4992]        1.8        
Najakima et al. (2023)-2         0.3239 [0.2176; 0.4455]        1.9        
Nakano et al. (2020)             0.4909 [0.3535; 0.6293]        1.9        
Ninomiya et al. (2017)           0.6415 [0.5806; 0.6993]        2.1        
Nowak et al. (2024)              0.5070 [0.4219; 0.5919]        2.1        
Okumura et al. (2015)            0.2783 [0.2214; 0.3410]        2.1        
Okumura et al. (2017)            0.3987 [0.3429; 0.4564]        2.1        
Özkul et al. (2022)              0.2957 [0.2142; 0.3879]        2.0        
Park et al. (2016)               0.8636 [0.7739; 0.9275]        1.8        
Peng et al. (2012)               0.2496 [0.2141; 0.2877]        2.2        
Peng et al. (2021)               0.1724 [0.1086; 0.2536]        2.0        
Rom et al. (2022)                0.2703 [0.1904; 0.3628]        2.0        
Ryu et al. (2020)                0.4599 [0.4175; 0.5026]        2.2        
Sato et al. (2021)               0.4821 [0.3867; 0.5785]        2.1        
Shen et al. (2023)               0.6156 [0.5759; 0.6543]        2.2        
Shimura et al. (2023)            0.6000 [0.4804; 0.7115]        2.0        
Sohal et al. (2024)              0.3556 [0.2574; 0.4635]        2.0        
Sugimoto et al. (2018)           0.6192 [0.5638; 0.6724]        2.2        
Suzuki et al. (2023)             0.4420 [0.3576; 0.5290]        2.1        
Tan et al. (2009)                0.5586 [0.4612; 0.6527]        2.1        
Tazeoglu et al. (2023)           0.4637 [0.3890; 0.5396]        2.1        
Ueumura et al. (2021)            0.4783 [0.3565; 0.6020]        2.0        
Van Dijk et al. (2017)           0.3333 [0.2661; 0.4060]        2.1        
Williet et al. (2021)            0.6962 [0.5825; 0.7947]        2.0        
Wu et al. (2019E)                0.1096 [0.0640; 0.1719]        0.0       *
Wu et al. (2019W)                0.6644 [0.5816; 0.7403]        2.1        
Zhang et al. (2023)              0.4336 [0.3407; 0.5301]        2.1        

Number of studies: k = 49
Number of observations: o = 9063
Number of events: e = 3912

                     proportion           95%-CI
Random effects model     0.4593 [0.4103; 0.5091]

Quantifying heterogeneity:
 tau^2 = 0.4692 [0.3181; 0.7733]; tau = 0.6850 [0.5640; 0.8794]
 I^2 = 94.5% [93.4%; 95.4%]; H = 4.25 [3.89; 4.65]

Test of heterogeneity:
      Q d.f.  p-value
 868.00   48 < 0.0001

Details on meta-analytical method:
- Inverse variance method
- Restricted maximum-likelihood estimator for tau^2
- Q-Profile method for confidence interval of tau^2 and tau
- Logit transformation
- Clopper-Pearson confidence interval for individual studies


Sensitivity analysis excluding study: Wu et al. (2019W) 
                             proportion           95%-CI %W(random) exclude
Amini et al. (2015)              0.1992 [0.1714; 0.2293]        2.2        
Basile et al. (2019)             0.7340 [0.6329; 0.8199]        2.0        
Beetz et al. (2022)              0.6311 [0.5303; 0.7241]        2.0        
Cai et al. (2022)                0.3304 [0.2456; 0.4243]        2.0        
Cho et al. (2021)                0.0970 [0.0659; 0.1363]        2.0        
Choi et al. (2015)               0.3326 [0.2908; 0.3766]        2.2        
Choi et al. (2018)               0.3333 [0.2650; 0.4073]        2.1        
Clement et al. (2023)            0.5909 [0.4325; 0.7366]        1.9        
Cloyd et al. (2018)              0.6299 [0.5398; 0.7139]        2.1        
Dalal et al. (2012)              0.6341 [0.4694; 0.7788]        1.8        
d'Engremont et al. (2021)        0.5612 [0.4573; 0.6613]        2.0        
Emori et al. (2022)              0.5000 [0.3889; 0.6111]        2.0        
Gruber et al. (2019)             0.5865 [0.4979; 0.6711]        2.1        
Hiroyuki Asama et al. (2022)     0.5081 [0.4168; 0.5989]        2.1        
Hou et al. (2022)                0.4914 [0.4254; 0.5576]        2.1        
Ishizaki et al. (2023)           0.5000 [0.4247; 0.5753]        2.1        
Jin et al. (2020)                0.4790 [0.3866; 0.5725]        2.1        
Kays et al. (2018)               0.4906 [0.3506; 0.6316]        1.9        
Kim et al. (2022)                0.5418 [0.4878; 0.5951]        2.1        
Kim In-Ho et al. (2021)          0.4064 [0.3450; 0.4699]        2.1        
Kurita et al. (2019)             0.5122 [0.3992; 0.6242]        2.0        
Masuda et al. (2023)             0.5000 [0.4205; 0.5795]        2.1        
Mortier et al. (2022)            0.2143 [0.1252; 0.3287]        1.9        
Nakajima et al. (2023)-1         0.3409 [0.2049; 0.4992]        1.8        
Najakima et al. (2023)-2         0.3239 [0.2176; 0.4455]        2.0        
Nakano et al. (2020)             0.4909 [0.3535; 0.6293]        1.9        
Ninomiya et al. (2017)           0.6415 [0.5806; 0.6993]        2.1        
Nowak et al. (2024)              0.5070 [0.4219; 0.5919]        2.1        
Okumura et al. (2015)            0.2783 [0.2214; 0.3410]        2.1        
Okumura et al. (2017)            0.3987 [0.3429; 0.4564]        2.1        
Özkul et al. (2022)              0.2957 [0.2142; 0.3879]        2.0        
Park et al. (2016)               0.8636 [0.7739; 0.9275]        1.9        
Peng et al. (2012)               0.2496 [0.2141; 0.2877]        2.2        
Peng et al. (2021)               0.1724 [0.1086; 0.2536]        2.0        
Rom et al. (2022)                0.2703 [0.1904; 0.3628]        2.0        
Ryu et al. (2020)                0.4599 [0.4175; 0.5026]        2.2        
Sato et al. (2021)               0.4821 [0.3867; 0.5785]        2.1        
Shen et al. (2023)               0.6156 [0.5759; 0.6543]        2.2        
Shimura et al. (2023)            0.6000 [0.4804; 0.7115]        2.0        
Sohal et al. (2024)              0.3556 [0.2574; 0.4635]        2.0        
Sugimoto et al. (2018)           0.6192 [0.5638; 0.6724]        2.1        
Suzuki et al. (2023)             0.4420 [0.3576; 0.5290]        2.1        
Tan et al. (2009)                0.5586 [0.4612; 0.6527]        2.1        
Tazeoglu et al. (2023)           0.4637 [0.3890; 0.5396]        2.1        
Ueumura et al. (2021)            0.4783 [0.3565; 0.6020]        2.0        
Van Dijk et al. (2017)           0.3333 [0.2661; 0.4060]        2.1        
Williet et al. (2021)            0.6962 [0.5825; 0.7947]        2.0        
Wu et al. (2019E)                0.1096 [0.0640; 0.1719]        1.9        
Wu et al. (2019W)                0.6644 [0.5816; 0.7403]        0.0       *
Zhang et al. (2023)              0.4336 [0.3407; 0.5301]        2.1        

Number of studies: k = 49
Number of observations: o = 9063
Number of events: e = 3831

                     proportion           95%-CI
Random effects model     0.4458 [0.3947; 0.4981]

Quantifying heterogeneity:
 tau^2 = 0.5225 [0.3561; 0.8636]; tau = 0.7228 [0.5968; 0.9293]
 I^2 = 94.6% [93.6%; 95.5%]; H = 4.30 [3.94; 4.70]

Test of heterogeneity:
      Q d.f.  p-value
 888.92   48 < 0.0001

Details on meta-analytical method:
- Inverse variance method
- Restricted maximum-likelihood estimator for tau^2
- Q-Profile method for confidence interval of tau^2 and tau
- Logit transformation
- Clopper-Pearson confidence interval for individual studies


Sensitivity analysis excluding study: Zhang et al. (2023) 
                             proportion           95%-CI %W(random) exclude
Amini et al. (2015)              0.1992 [0.1714; 0.2293]        2.2        
Basile et al. (2019)             0.7340 [0.6329; 0.8199]        2.0        
Beetz et al. (2022)              0.6311 [0.5303; 0.7241]        2.0        
Cai et al. (2022)                0.3304 [0.2456; 0.4243]        2.0        
Cho et al. (2021)                0.0970 [0.0659; 0.1363]        2.0        
Choi et al. (2015)               0.3326 [0.2908; 0.3766]        2.2        
Choi et al. (2018)               0.3333 [0.2650; 0.4073]        2.1        
Clement et al. (2023)            0.5909 [0.4325; 0.7366]        1.9        
Cloyd et al. (2018)              0.6299 [0.5398; 0.7139]        2.1        
Dalal et al. (2012)              0.6341 [0.4694; 0.7788]        1.8        
d'Engremont et al. (2021)        0.5612 [0.4573; 0.6613]        2.0        
Emori et al. (2022)              0.5000 [0.3889; 0.6111]        2.0        
Gruber et al. (2019)             0.5865 [0.4979; 0.6711]        2.1        
Hiroyuki Asama et al. (2022)     0.5081 [0.4168; 0.5989]        2.1        
Hou et al. (2022)                0.4914 [0.4254; 0.5576]        2.1        
Ishizaki et al. (2023)           0.5000 [0.4247; 0.5753]        2.1        
Jin et al. (2020)                0.4790 [0.3866; 0.5725]        2.1        
Kays et al. (2018)               0.4906 [0.3506; 0.6316]        1.9        
Kim et al. (2022)                0.5418 [0.4878; 0.5951]        2.1        
Kim In-Ho et al. (2021)          0.4064 [0.3450; 0.4699]        2.1        
Kurita et al. (2019)             0.5122 [0.3992; 0.6242]        2.0        
Masuda et al. (2023)             0.5000 [0.4205; 0.5795]        2.1        
Mortier et al. (2022)            0.2143 [0.1252; 0.3287]        1.9        
Nakajima et al. (2023)-1         0.3409 [0.2049; 0.4992]        1.8        
Najakima et al. (2023)-2         0.3239 [0.2176; 0.4455]        2.0        
Nakano et al. (2020)             0.4909 [0.3535; 0.6293]        1.9        
Ninomiya et al. (2017)           0.6415 [0.5806; 0.6993]        2.1        
Nowak et al. (2024)              0.5070 [0.4219; 0.5919]        2.1        
Okumura et al. (2015)            0.2783 [0.2214; 0.3410]        2.1        
Okumura et al. (2017)            0.3987 [0.3429; 0.4564]        2.1        
Özkul et al. (2022)              0.2957 [0.2142; 0.3879]        2.0        
Park et al. (2016)               0.8636 [0.7739; 0.9275]        1.9        
Peng et al. (2012)               0.2496 [0.2141; 0.2877]        2.2        
Peng et al. (2021)               0.1724 [0.1086; 0.2536]        2.0        
Rom et al. (2022)                0.2703 [0.1904; 0.3628]        2.0        
Ryu et al. (2020)                0.4599 [0.4175; 0.5026]        2.2        
Sato et al. (2021)               0.4821 [0.3867; 0.5785]        2.1        
Shen et al. (2023)               0.6156 [0.5759; 0.6543]        2.2        
Shimura et al. (2023)            0.6000 [0.4804; 0.7115]        2.0        
Sohal et al. (2024)              0.3556 [0.2574; 0.4635]        2.0        
Sugimoto et al. (2018)           0.6192 [0.5638; 0.6724]        2.1        
Suzuki et al. (2023)             0.4420 [0.3576; 0.5290]        2.1        
Tan et al. (2009)                0.5586 [0.4612; 0.6527]        2.1        
Tazeoglu et al. (2023)           0.4637 [0.3890; 0.5396]        2.1        
Ueumura et al. (2021)            0.4783 [0.3565; 0.6020]        2.0        
Van Dijk et al. (2017)           0.3333 [0.2661; 0.4060]        2.1        
Williet et al. (2021)            0.6962 [0.5825; 0.7947]        2.0        
Wu et al. (2019E)                0.1096 [0.0640; 0.1719]        1.9        
Wu et al. (2019W)                0.6644 [0.5816; 0.7403]        2.1        
Zhang et al. (2023)              0.4336 [0.3407; 0.5301]        0.0       *

Number of studies: k = 49
Number of observations: o = 9096
Number of events: e = 3879

                     proportion           95%-CI
Random effects model     0.4507 [0.3986; 0.5038]

Quantifying heterogeneity:
 tau^2 = 0.5402 [0.3682; 0.8898]; tau = 0.7350 [0.6068; 0.9433]
 I^2 = 94.8% [93.8%; 95.6%]; H = 4.37 [4.01; 4.77]

Test of heterogeneity:
      Q d.f.  p-value
 917.23   48 < 0.0001

Details on meta-analytical method:
- Inverse variance method
- Restricted maximum-likelihood estimator for tau^2
- Q-Profile method for confidence interval of tau^2 and tau
- Logit transformation
- Clopper-Pearson confidence interval for individual studies
